# Supplementary material for: Identifying liver metastasis-related hub genes in breast cancer and characterizing SPARCL1 as a potential prognostic biomarker
Source: PeerJ. 2023 May 8;11:e15311. doi: 10.7717/peerj.15311 (PMC10174054; doi:10.7717/peerj.15311)
Supplement: Supplemental Information 1 — SPARCL1 was identified as a hub gene in BC liver metastasis, and expression levels of the SPARCL1 in BC tissues were significantly downregulated compared to normal tissues; SPARCL1 knockdown significantly increased the proliferation and migration of BC cells, whereas the proliferation and migration were suppressed after elevating the expression of SPARCL1. These results were used to determine the critical role of SPARCL1 in BC and liver metastasis. [file peerj-11-15311-s001.zip]

Archive with 9 entries (9 files):
- Expression levels of the SPARCL1 in tumor tissues and normal tissues.xls
- MTT assy.xlsx
- Overexpression vector,sequences of primers and shRNAs used in the present research.xlsx
- RT-qPCR.xls
- The complete lists of differentially expressed genes in GSE124648 dataset.csv
- The differentially expressed genes list in GSE58708 dataset.xls
- The follow-up data, pathological information of a total of 1,049 BC patients from the TCGA database..csv
- The knockdown and overexpression efficiency of SPARCL1 detected by RT-qPCR.xlsx
- The SPARCL1 expression levels of BC patients extracted from the TCGA database.csv
