# Supplementary material for: Identifying liver metastasis-related hub genes in breast cancer and characterizing SPARCL1 as a potential prognostic biomarker
Source: PeerJ. 2023 May 8;11:e15311. doi: 10.7717/peerj.15311 (PMC10174054; doi:10.7717/peerj.15311)
Supplement: Supplemental Information 1 — SPARCL1 was identified as a hub gene in BC liver metastasis, and expression levels of the SPARCL1 in BC tissues were significantly downregulated compared to normal tissues; SPARCL1 knockdown significantly increased the proliferation and migration of BC cells, whereas the proliferation and migration were suppressed after elevating the expression of SPARCL1. These results were used to determine the critical role of SPARCL1 in BC and liver metastasis. [file peerj-11-15311-s001.zip › MTT assy.xlsx]

## Sheet: Sheet1
	The proliferation ability of BC cells when SPARCL1 was knocked down (or overexpression)detected by MTT assay
		0h	24h	48h	72h	96h	96h	72h	48h	24h	0h
	1	2	3	4	5	6	7	8	9	10	11	12
A	231	sh-nc					sparcl1 sh-1						490
B		0.229	0.281	0.378	0.498	0.703	0.822	0.689	0.425	0.323	0.231		490
C		0.239	0.307	0.405	0.552	0.633	0.793	0.63	0.478	0.342	0.223		490
D		0.234	0.284	0.366	0.563	0.615	0.798	0.651	0.466	0.304	0.236		490
E		0.219	0.298	0.412	0.577	0.721	0.778	0.649	0.489	0.288	0.219		490
F		0.226	0.283	0.393	0.521	0.689	0.837	0.578	0.456	0.311	0.222		490
G		0.244	0.302	0.389	0.572	0.722	0.841	0.62	0.443	0.279	0.23		490
H													490
	1	2	3	4	5	6	7	8	9	10	11	12
A	231	sh-nc					sparcl1 sh-2						490
B		0.215	0.285	0.358	0.523	0.691	0.926	0.733	0.579	0.329	0.227		490
C		0.229	0.277	0.415	0.512	0.685	0.891	0.712	0.543	0.331	0.232		490
D		0.216	0.269	0.373	0.571	0.699	0.849	0.694	0.59	0.374	0.218		490
E		0.242	0.292	0.4	0.522	0.704	0.858	0.708	0.536	0.297	0.234		490
F		0.226	0.301	0.384	0.567	0.671	0.87	0.673	0.57	0.364	0.238		490
G		0.231	0.273	0.387	0.559	0.756	0.881	0.69	0.562	0.359	0.243		490
H													490
	1	2	3	4	5	6	7	8	9	10	11	12
A	m7	sh-nc					sparcl1 sh-1						490
B		0.233	0.347	0.475	0.615	0.758	0.892	0.751	0.569	0.416	0.234		490
C		0.215	0.367	0.521	0.649	0.792	0.875	0.792	0.698	0.379	0.225		490
D		0.224	0.322	0.496	0.579	0.841	0.921	0.698	0.574	0.346	0.241		490
E		0.211	0.318	0.48	0.621	0.81	0.849	0.724	0.58	0.362	0.239		490
F		0.237	0.346	0.532	0.598	0.746	0.935	0.766	0.661	0.351	0.26		490
G		0.218	0.359	0.503	0.62	0.784	0.908	0.801	0.647	0.384	0.217		490
H													490
	1	2	3	4	5	6	7	8	9	10	11	12
A	m7	sh-nc					sparcl1 sh-2						490
B		0.238	0.334	0.489	0.587	0.782	0.859	0.811	0.578	0.412	0.232		490
C		0.215	0.349	0.471	0.631	0.769	0.893	0.694	0.571	0.357	0.226		490
D		0.221	0.315	0.526	0.597	0.801	0.887	0.712	0.524	0.396	0.249		490
E		0.231	0.327	0.507	0.604	0.795	0.914	0.767	0.593	0.378	0.218		490
F		0.227	0.324	0.497	0.627	0.812	0.842	0.749	0.549	0.359	0.221		490
G		0.204	0.331	0.524	0.613	0.799	0.826	0.798	0.632	0.371	0.217		490
H													490
	1	2	3	4	5	6	7	8	9	10	11	12
A	549	sh-nc					sparcl1 sh-1						490
B		0.236	0.375	0.554	0.878	0.996	1.215	0.923	0.703	0.432	0.248		490
C		0.227	0.369	0.561	0.822	0.974	1.116	0.961	0.674	0.443	0.232		490
D		0.241	0.371	0.57	0.794	0.921	1.058	0.904	0.721	0.426	0.226		490
E		0.232	0.357	0.576	0.846	0.915	1.113	0.911	0.723	0.482	0.239		490
F		0.238	0.322	0.559	0.851	0.892	1.11	0.93	0.694	0.396	0.224		490
G		0.229	0.346	0.542	0.86	0.983	1.093	0.894	0.741	0.441	0.241		490
H													490
	1	2	3	4	5	6	7	8	9	10	11	12
A	549	sh-nc					sparcl1 sh-2						490
B		0.239	0.361	0.557	0.791	1.021	1.224	0.89	0.593	0.372	0.243		490
C		0.246	0.355	0.582	0.749	0.971	1.263	0.943	0.574	0.368	0.235		490
D		0.241	0.357	0.543	0.802	0.936	1.107	0.872	0.621	0.349	0.24		490
E		0.235	0.367	0.55	0.766	1.073	1.116	0.901	0.562	0.386	0.239		490
F		0.237	0.36	0.561	0.821	0.995	1.13	0.885	0.558	0.392	0.228		490
G		0.242	0.351	0.579	0.774	0.962	1.209	0.926	0.596	0.351	0.241		490
H													490
	1	2	3	4	5	6	7	8	9	10	11	12
A	231	nc					sparcl1 oe						490
B		0.242	0.339	0.517	0.627	0.768	0.702	0.558	0.488	0.322	0.215		490
C		0.218	0.328	0.522	0.698	0.834	0.711	0.634	0.453	0.318	0.227		490
D		0.228	0.344	0.496	0.644	0.746	0.708	0.621	0.424	0.32	0.231		490
E		0.229	0.356	0.481	0.651	0.765	0.698	0.603	0.501	0.308	0.238		490
F		0.221	0.338	0.479	0.67	0.783	0.672	0.617	0.497	0.296	0.229		490
G		0.225	0.322	0.506	0.683	0.817	0.721	0.62	0.442	0.302	0.233		490
H													490
	1	2	3	4	5	6	7	8	9	10	11	12
A	m7	oe-nc					sparcl1 oe						490
B		0.22	0.293	0.568	0.667	0.833	0.732	0.603	0.481	0.332	0.226		490
C		0.217	0.299	0.612	0.659	0.84	0.715	0.612	0.452	0.298	0.232		490
D		0.232	0.304	0.572	0.641	0.793	0.641	0.619	0.432	0.287	0.208		490
E		0.229	0.313	0.57	0.704	0.822	0.698	0.558	0.54	0.301	0.229		490
F		0.216	0.356	0.583	0.676	0.817	0.703	0.548	0.457	0.288	0.23		490
G		0.225	0.31	0.592	0.703	0.842	0.711	0.53	0.531	0.29	0.234		490
H													490
	1	2	3	4	5	6	7	8	9	10	11	12
A	549	oe-nc					sparcl1 oe						490
B		0.235	0.443	0.633	0.758	1.093	0.912	0.712	0.602	0.42	0.252		490
C		0.242	0.525	0.623	0.84	0.978	0.893	0.684	0.587	0.432	0.244		490
D		0.251	0.441	0.653	0.841	0.972	0.933	0.674	0.642	0.418	0.247		490
E		0.24	0.532	0.667	0.822	0.988	0.884	0.699	0.623	0.478	0.23		490
F		0.238	0.494	0.706	0.776	0.99	0.858	0.744	0.63	0.502	0.232		490
G		0.235	0.473	0.663	0.741	1.135	0.86	0.72	0.645	0.466	0.236		490
H													490
	Abbreviations: NC, negative control; oe, overexpression; 231, MDA-MB-231 cell line; M7, MCF-7 cell line; 549,BT549 cell line
