# Supplementary material for: Identifying liver metastasis-related hub genes in breast cancer and characterizing SPARCL1 as a potential prognostic biomarker
Source: PeerJ. 2023 May 8;11:e15311. doi: 10.7717/peerj.15311 (PMC10174054; doi:10.7717/peerj.15311)
Supplement: Supplemental Information 1 — SPARCL1 was identified as a hub gene in BC liver metastasis, and expression levels of the SPARCL1 in BC tissues were significantly downregulated compared to normal tissues; SPARCL1 knockdown significantly increased the proliferation and migration of BC cells, whereas the proliferation and migration were suppressed after elevating the expression of SPARCL1. These results were used to determine the critical role of SPARCL1 in BC and liver metastasis. [file peerj-11-15311-s001.zip › Overexpression vector,sequences of primers and shRNAs used in the present research.xlsx]

## Sheet: Sheet1
shRNAs	SENSE
SRARCL1 sh1	5'-CCCACAATGATAACCAAGAAA-3'
SPARCL1 sh2	5'-GCAGAGAAATAAAGTCAAGAA-3'
PRIMER
SPARCL1 Forward primer	5'-CCAACTGAAGGTACATTGGACAT-3'
SPARCL1 Reverse primer	5'-CTGTGAAGGAACTAACACCAGG-3'
ACTB Forward primer	5′-CATGTACGTTGCTATCCAGGC-3′
ACTB Reverse primer	5′-CTCCTTAATGTCACGCACGAT-3′)
Overexpression vector	pCDH-MSCV-MCS-EF1-GFP vector
