# Supplementary material for: Identifying liver metastasis-related hub genes in breast cancer and characterizing SPARCL1 as a potential prognostic biomarker
Source: PeerJ. 2023 May 8;11:e15311. doi: 10.7717/peerj.15311 (PMC10174054; doi:10.7717/peerj.15311)
Supplement: Supplemental Information 1 — SPARCL1 was identified as a hub gene in BC liver metastasis, and expression levels of the SPARCL1 in BC tissues were significantly downregulated compared to normal tissues; SPARCL1 knockdown significantly increased the proliferation and migration of BC cells, whereas the proliferation and migration were suppressed after elevating the expression of SPARCL1. These results were used to determine the critical role of SPARCL1 in BC and liver metastasis. [file peerj-11-15311-s001.zip › RT-qPCR.xls]

## Sheet: Sheet1
Expression levels of the SPARCL1 in tumor tissues and normal tissues
		Ct values of ACTB	Average Ct values of ACTB			Ct values of SPARCL1	ΔCt	ΔΔCt	2-ΔΔCt		2-ΔCt
2N	ACTB	36.692		2N	SPARCL1	36.132	-0.201335	0	1		1.14976
2N	ACTB	37.47		2N	SPARCL1						1.14976
2N	ACTB	34.838		2N	SPARCL1						1.14976
			36.3333				-0.201335
2C	ACTB	25.521		2C	SPARCL1	28.663	3.14267	3.344	0.0984816		0.11323
2C	ACTB	25.571		2C	SPARCL1	28.624	3.10367	3.305	0.10118		0.116333
2C	ACTB	25.469		2C	SPARCL1	28.477	2.95667	3.158	0.112033		0.128812
			25.5203
3N	ACTB	26.302		3N	SPARCL1	26.476	0.144667	-0.0536664	1.0379		0.904588
3N	ACTB	26.267		3N	SPARCL1	26.49	0.158667	-0.0396665	1.02788		0.895853
3N	ACTB	26.425		3N	SPARCL1	26.623	0.291666	0.0933329	0.937355		0.816958
			26.3313				0.198333
3C	ACTB	31.721		3C	SPARCL1						0.0732513
3C	ACTB	32.709		3C	SPARCL1	35.97	3.771	3.57267	0.0840465		0.0732513
3C	ACTB	32.167		3C	SPARCL1						0.0732513
			32.199
6N	ACTB	29.019		6N	SPARCL1	31.125	1.90433	-0.127666	1.09253		0.26714
6N	ACTB	28.947		6N	SPARCL1	31.32	2.09933	0.0673332	0.954401		0.233366
6N	ACTB	29.696		6N	SPARCL1	31.313	2.09233	0.0603333	0.959043		0.234501
			29.2207				2.032
6C	ACTB	23.722		6C	SPARCL1	29.384	5.68233	3.65033	0.0796416		0.0194736
6C	ACTB	23.749		6C	SPARCL1	29.342	5.64033	3.60833	0.0819944		0.0200489
6C	ACTB	23.634		6C	SPARCL1	29.442	5.74033	3.70833	0.0765034		0.0187063
			23.7017
7N	ACTB	32.587		7N	SPARCL1	37.802	5.25266	1.4705	0.360857		0.0262295
7N	ACTB	31.648		7N	SPARCL1						0.113829
7N	ACTB	33.413		7N	SPARCL1	34.861	2.31167	-1.4705	2.77118		0.201428
			32.5493				3.78217
7C	ACTB	21.165		7C	SPARCL1	24.964	4.06833	0.286168	0.820078		0.0596087
7C	ACTB	20.45		7C	SPARCL1	25.101	4.20533	0.423167	0.745786		0.0542087
7C	ACTB	21.072		7C	SPARCL1	24.913	4.01733	0.235167	0.849587		0.0617536
			20.8957
8N	ACTB	27.068		8N	SPARCL1	29.05	2.063	0.0403328	0.972431		0.239318
8N	ACTB	26.816		8N	SPARCL1	29.004	2.017	-0.00566673	1.00394		0.247071
8N	ACTB	27.077		8N	SPARCL1	28.975	1.988	-0.0346661	1.02432		0.252088
			26.987				2.02267
8C	ACTB	27.803		8C	SPARCL1	31.342	3.63433	1.61167	0.32722		0.0805298
8C	ACTB	27.581		8C	SPARCL1	31.639	3.93133	1.90867	0.266338		0.0655467
8C	ACTB	27.739		8C	SPARCL1	31.312	3.60433	1.58167	0.334095		0.0822219
			27.7077
9N	ACTB	27.295		9N	SPARCL1	28.239	0.933	-0.150666	1.11008		0.523768
9N	ACTB	27.127		9N	SPARCL1	28.276	0.969999	-0.113667	1.08198		0.510507
9N	ACTB	27.496		9N	SPARCL1	28.654	1.348	0.264333	0.832584		0.392837
			27.306				1.08367
9C	ACTB	28.601		9C	SPARCL1	32.796	4.78067	3.697	0.0771066		0.0363811
9C	ACTB	27.524		9C	SPARCL1	33.89	5.87467	4.791	0.0361215		0.0170431
9C	ACTB	27.921		9C	SPARCL1	33.23	5.21467	4.131	0.0570749		0.0269295
			28.0153
10N	ACTB	33.986		10N	SPARCL1						0.171519
10N	ACTB	34.67		10N	SPARCL1	37.231	2.97367	0.380499	0.768172		0.127303
10N	ACTB	34.116		10N	SPARCL1	36.47	2.21267	-0.380499	1.30179		0.215735
			34.2573				2.59317
10C	ACTB	27.68		10C	SPARCL1	31.45	3.44533	0.852167	0.553952		0.0918018
10C	ACTB	27.946		10C	SPARCL1	31.458	3.45333	0.860167	0.550889		0.0912942
10C	ACTB	28.388		10C	SPARCL1	32.18	4.17533	1.58217	0.33398		0.0553477
			28.0047
11N	ACTB	30.183		11N	SPARCL1	30.392	0.167667	-0.239	1.18017		0.890281
11N	ACTB	30.235		11N	SPARCL1	30.517	0.292667	-0.114	1.08222		0.816392
11N	ACTB	30.255		11N	SPARCL1	30.984	0.759666	0.352999	0.782955		0.590633
			30.2243				0.406666
11C	ACTB	21.851		11C	SPARCL1	25.457	3.86667	3.46	0.0908732		0.0685515
11C	ACTB	21.254		11C	SPARCL1	26.104	4.51367	4.107	0.0580323		0.0437775
11C	ACTB	21.666		11C	SPARCL1	26.439	4.84867	4.442	0.0460071		0.0347061
			21.5903
14N	ACTB	31.83		14N	SPARCL1	32.278	0.422	-0.0376663	1.02645		0.746389
14N	ACTB	31.796		14N	SPARCL1	32.724	0.867999	0.408333	0.753494		0.547906
14N	ACTB	31.942		14N	SPARCL1	31.945	0.0890001	-0.370667	1.29295		0.940174
			31.856				0.459667
14C	ACTB	22.146		14C	SPARCL1	27.441	5.359	4.89933	0.0335084		0.0243658
14C	ACTB	22.051		14C	SPARCL1	27.196	5.114	4.65433	0.0397106		0.0288757
14C	ACTB	22.049		14C	SPARCL1	27.401	5.319	4.85933	0.0344505		0.0250508
			22.082
16N	ACTB	31.034		16N	SPARCL1	33.62	2.829	0.650667	0.636986		0.14073
16N	ACTB	30.546		16N	SPARCL1	32.121	1.33	-0.848334	1.80042		0.397769
16N	ACTB	30.793		16N	SPARCL1	33.167	2.376	0.197667	0.871959		0.192643
			30.791				2.17833
16C	ACTB	22.083		16C	SPARCL1	25.222	3.075	0.896667	0.537126		0.118668
16C	ACTB	22.195		16C	SPARCL1	25.136	2.989	0.810667	0.570118		0.125957
16C	ACTB	22.163		16C	SPARCL1	25.056	2.909	0.730667	0.602625		0.133139
			22.147
17N	ACTB	32.383		17N	SPARCL1	33.129	0.612335	-0.219666	1.16446		0.654137
17N	ACTB	32.524		17N	SPARCL1	32.946	0.429333	-0.402668	1.32195		0.742605
17N	ACTB	32.643		17N	SPARCL1	33.971	1.45433	0.622334	0.649619		0.364923
			32.5167				0.832001
17C	ACTB	20.651		17C	SPARCL1	25.321	4.206	3.374	0.0964551		0.0541836
17C	ACTB	21.173		17C	SPARCL1	25.674	4.559	3.727	0.0755199		0.0424233
17C	ACTB	21.521		17C	SPARCL1	25.747	4.632	3.8	0.0717937		0.0403301
			21.115
18N	ACTB	31.749		18N	SPARCL1	35.886	4.39767	0.214667	0.861745		0.0474428
18N	ACTB	31.314		18N	SPARCL1	36.108	4.61967	0.436667	0.738839		0.0406763
18N	ACTB	31.402		18N	SPARCL1	35.02	3.53167	-0.651334	1.57062		0.0864694
			31.4883				4.183
18C	ACTB	28.787		18C	SPARCL1	31.694	2.83267	-1.35033	2.54971		0.140373
18C	ACTB	28.878		18C	SPARCL1	32.915	4.05367	-0.129334	1.09379		0.0602178
18C	ACTB	28.919		18C	SPARCL1	33.52	4.65867	0.475665	0.719135		0.0395915
			28.8613
19N	ACTB	27.929		19N	SPARCL1	30.409	3.497	0.133667	0.911512		0.0885723
19N	ACTB	26.247		19N	SPARCL1	29.901	2.989	-0.374334	1.29624		0.125957
19N	ACTB	26.56		19N	SPARCL1	30.516	3.604	0.240667	0.846354		0.0822409
			26.912				3.36333
19C	ACTB	23.936		19C	SPARCL1	25.606	2.998	-0.365333	1.28818		0.125173
19C	ACTB	21.931		19C	SPARCL1	25.704	3.096	-0.267333	1.20358		0.116953
19C	ACTB	21.957		19C	SPARCL1	25.769	3.161	-0.202335	1.15056		0.111801
			22.608
20N	ACTB	30.003		20N	SPARCL1	32.418	2.21633	0.0170002	0.988286		0.215188
20N	ACTB	30.095		20N	SPARCL1	32.384	2.18233	-0.0170002	1.01185		0.220319
20N	ACTB	30.507		20N	SPARCL1	34.549					0.217753
			30.2017				2.19933
20C	ACTB	22.265		20C	SPARCL1	26.602	4.05933	1.86	0.275476		0.0599817
20C	ACTB	22.536		20C	SPARCL1	27.008	4.46533	2.266	0.207905		0.045269
20C	ACTB	22.827		20C	SPARCL1	27.007	4.46433	2.265	0.208049		0.0453004
			22.5427
21N	ACTB	31.006		21N	SPARCL1	34.947	3.476	0.437333	0.738498		0.0898712
21N	ACTB	31.292		21N	SPARCL1	34.76	3.289	0.250333	0.840702		0.102309
21N	ACTB	32.115		21N	SPARCL1	33.822	2.351	-0.687667	1.61068		0.19601
			31.471				3.03866
21C	ACTB	26.728		21C	SPARCL1	29.337	3.045	0.00633494	0.995619		0.121161
21C	ACTB	26.061		21C	SPARCL1	29.943	3.651	0.612336	0.654137		0.0796048
21C	ACTB	26.087		21C	SPARCL1	30.283	3.991	0.952336	0.516795		0.0628911
			26.292
22N	ACTB	30.702		22N	SPARCL1	31.266	0.356667	-0.271999	1.20748		0.780967
22N	ACTB	30.923		22N	SPARCL1	31.311	0.401667	-0.226999	1.1704		0.756983
22N	ACTB	31.103		22N	SPARCL1	32.037	1.12767	0.498999	0.707598		0.457656
			30.9093				0.628667
22C	ACTB	27.278		22C	SPARCL1	28.916	2.362	1.73333	0.300756		0.194521
22C	ACTB	26.08		22C	SPARCL1	28.903	2.349	1.72033	0.303479		0.196282
22C	ACTB	26.304		22C	SPARCL1	29.4	2.846	2.21733	0.215039		0.139081
			26.554
23N	ACTB	33.143		23N	SPARCL1	35.581	2.48233	0.339001	0.790589		0.178955
23N	ACTB	33.06		23N	SPARCL1	34.903	1.80433	-0.339001	1.26488		0.286313
23N	ACTB	33.093		23N	SPARCL1
			33.0987				2.14333
23C	ACTB	21.642		23C	SPARCL1
23C	ACTB	21.671		23C	SPARCL1
23C	ACTB	21.951		23C	SPARCL1
			21.7547
24N	ACTB	28.803		24N	SPARCL1	32.59	3.21033	-0.389666	1.31009		0.108042
24N	ACTB	29.482		24N	SPARCL1	33.686	4.30633	0.706334	0.612875		0.0505434
24N	ACTB	29.854		24N	SPARCL1	32.663	3.28333	-0.316668	1.24545		0.102711
			29.3797				3.6
24C	ACTB	20.145		24C	SPARCL1	23.882	3.59567	-0.0043335	1.00301		0.0827173
24C	ACTB	20.146		24C	SPARCL1	24.065	3.77867	0.178667	0.883519		0.0728632
24C	ACTB	20.568		24C	SPARCL1	24.288	4.00167	0.401667	0.756983		0.0624279
			20.2863
25N	ACTB	30.717		25N	SPARCL1	31.447	0.787001	-0.408667	1.32746		0.579548
25N	ACTB	30.433		25N	SPARCL1	31.885	1.225	0.0293331	0.979873		0.427797
25N	ACTB	30.83		25N	SPARCL1	32.235	1.575	0.379333	0.768793		0.335643
			30.66				1.19567
25C	ACTB	21.535		25C	SPARCL1	25.556	4.07667	2.881	0.135748		0.0592654
25C	ACTB	21.431		25C	SPARCL1	25.795	4.31567	3.12	0.115023		0.0502175
25C	ACTB	21.472		25C	SPARCL1	25.906	4.42667	3.231	0.106506		0.0464987
			21.4793
26N	ACTB	28.127		26N	SPARCL1	30.372	2.08433	-0.523001	1.43694		0.235805
26N	ACTB	28.057		26N	SPARCL1	30.766	2.47833	-0.129	1.09354		0.179452
26N	ACTB	28.679		26N	SPARCL1	31.547	3.25933	0.652	0.636397		0.104434
			28.2877				2.60733
26C	ACTB	24.123		26C	SPARCL1	27.703	3.499	0.891666	0.538991		0.0884497
26C	ACTB	23.947		26C	SPARCL1	27.859	3.655	1.04767	0.48375		0.0793845
26C	ACTB	24.542		26C	SPARCL1	28.246	4.042	1.43467	0.369932		0.0607067
			24.204
27N	ACTB	30.074		27N	SPARCL1	32.498	2.31367	-0.160333	1.11755		0.201148
27N	ACTB	30.118		27N	SPARCL1	32.886	2.70167	0.227667	0.854015		0.153715
27N	ACTB	30.361		27N	SPARCL1	32.591	2.40667	-0.0673345	1.04778		0.188591
			30.1843				2.474
27C	ACTB	21.949		27C	SPARCL1	31.232	9.08	6.606	0.0102659		0.00184777
27C	ACTB	22.239		27C	SPARCL1	30.934	8.782	6.308	0.0126213		0.00227172
27C	ACTB	22.268		27C	SPARCL1	30.814	8.662	6.188	0.013716		0.00246876
			22.152
28N	ACTB	26.258		28N	SPARCL1	28.914	2.64233	-0.146334	1.10675		0.160169
28N	ACTB	26.214		28N	SPARCL1	29.001	2.72933	-0.0593338	1.04198		0.150796
28N	ACTB	26.343		28N	SPARCL1	29.266	2.99433	0.205667	0.867137		0.125492
			26.2717				2.78867
28C	ACTB	18.566		28C	SPARCL1	23.851	5.34167	2.553	0.1704		0.0246603
28C	ACTB	18.384		28C	SPARCL1	24.168	5.65867	2.87	0.136787		0.0197957
28C	ACTB	18.578		28C	SPARCL1	24.347	5.83767	3.049	0.120826		0.0174859
			18.5093
29N	ACTB	31.376		29N	SPARCL1	32.566	0.851336	0.0406685	0.972204		0.554271
29N	ACTB	32.038		29N	SPARCL1	32.454	0.739333	-0.0713348	1.05069		0.599016
29N	ACTB	31.73		29N	SPARCL1	32.556	0.841334	0.0306664	0.978968		0.558127
			31.7147				0.810668
29C	ACTB	20.791		29C	SPARCL1	25.588	4.773	3.96233	0.0641533		0.036575
29C	ACTB	20.844		29C	SPARCL1	25.551	4.736	3.92533	0.0658199		0.0375251
29C	ACTB	20.81		29C	SPARCL1	25.436	4.621	3.81033	0.0712813		0.0406387
			20.815
30N	ACTB	26.746		30N	SPARCL1	30.368	3.097	0.259666	0.835281		0.116872
30N	ACTB	27.839		30N	SPARCL1	29.913	2.642	-0.195333	1.14499		0.160206
30N	ACTB	27.228		30N	SPARCL1	30.044	2.773	-0.064333	1.0456		0.1463
			27.271				2.83733
30C	ACTB	23.945		30C	SPARCL1	28.654	4.73733	1.9	0.267943		0.0374905
30C	ACTB	23.923		30C	SPARCL1	28.735	4.81833	1.981	0.253314		0.0354435
30C	ACTB	23.882		30C	SPARCL1	28.977	5.06033	2.223	0.214196		0.0299701
			23.9167
31N	ACTB	32.105		31N	SPARCL1	33.638	1.73667	-0.470666	1.38575		0.300062
31N	ACTB	31.896		31N	SPARCL1	34.208	2.30667	0.0993334	0.933464		0.202127
31N	ACTB	31.703		31N	SPARCL1	34.48	2.57867	0.371333	0.773068		0.167396
			31.9013				2.20733
31C	ACTB	23.303		31C	SPARCL1	26.832	3.67533	1.468	0.361483		0.0782734
31C	ACTB	23.078		31C	SPARCL1	26.559	3.40233	1.195	0.436787		0.0945792
31C	ACTB	23.089		31C	SPARCL1	26.375	3.21833	1.011	0.496202		0.107445
			23.1567
33N	ACTB	25.03		33N	SPARCL1	26.039	1.845	-0.030667	1.02148		0.278356
33N	ACTB	23.611		33N	SPARCL1	26.131	1.937	0.061334	0.958378		0.261159
33N	ACTB	23.941		33N	SPARCL1	26.039	1.845	-0.030667	1.02148		0.278356
			24.194				1.87567
33C	ACTB	21.177		33C	SPARCL1	29.353	7.984	6.10833	0.0144947		0.00394981
33C	ACTB	21.348		33C	SPARCL1	29.49	8.121	6.24533	0.0131816		0.00359199
33C	ACTB	21.582		33C	SPARCL1	29.725	8.356	6.48033	0.0112002		0.00305206
			21.369
34N	ACTB	22.892		34N	SPARCL1	25.214	1.831	-0.462	1.37745		0.28107
34N	ACTB	22.897		34N	SPARCL1	25.774	2.391	0.0979996	0.934328		0.19065
34N	ACTB	24.36		34N	SPARCL1	26.04	2.657	0.364	0.777007		0.158549
			23.383				2.293
34C	ACTB	22.25		34C	SPARCL1	26.796	5.34867	3.05567	0.120269		0.0245409
34C	ACTB	20.865		34C	SPARCL1	27.146	5.69867	3.40567	0.0943609		0.0192544
34C	ACTB	21.227		34C	SPARCL1	27.41	5.96267	3.66967	0.0785815		0.0160346
			21.4473
35N	ACTB	33.241		35N	SPARCL1	45.852
35N	ACTB	33.411		35N	SPARCL1	36.517	2.886	0.692499	0.618781		0.135278
35N	ACTB	34.241		35N	SPARCL1	35.132	1.501	-0.692499	1.61608		0.353309
			33.631				2.1935				0.244293
35C	ACTB	23.816		35C	SPARCL1	28.579	5.43867	3.24517	0.105465		0.0230567
35C	ACTB	22.598		35C	SPARCL1	27.119	3.97867	1.78517	0.290142		0.0634311
35C	ACTB	23.007		35C	SPARCL1	27.941	4.80067	2.60717	0.164121		0.0358802
			23.1403
36N	ACTB	29.956		36N	SPARCL1	30.18	1.061	-0.107	1.07699		0.4793
36N	ACTB	28.677		36N	SPARCL1	30.361	1.242	0.074	0.95		0.422786
36N	ACTB	28.724		36N	SPARCL1	30.32	1.201	0.0329997	0.977386		0.434974
			29.119				1.168
36C	ACTB	26.444		36C	SPARCL1	27.838	1.221	0.0529989	0.963931		0.428986
36C	ACTB	26.582		36C	SPARCL1	27.999	1.382	0.214	0.862144		0.383687
36C	ACTB	26.825		36C	SPARCL1	28.23	1.613	0.444999	0.734585		0.326918
			26.617
37N	ACTB	30.744		37N	SPARCL1	32.798					0.0607787
37N	ACTB	30.826		37N	SPARCL1	34.891	4.18433	0.137499	0.909094		0.0550035
37N	ACTB	30.55		37N	SPARCL1	34.616	3.90933	-0.137499	1.1		0.0665538
			30.7067				4.04683
37C	ACTB	18.618		37C	SPARCL1	24.579	5.62533	1.5785	0.33483		0.0202584
37C	ACTB	19.428		37C	SPARCL1	24.787	5.83333	1.7865	0.289874		0.0175385
37C	ACTB	18.815		37C	SPARCL1	25.163	6.20933	2.1625	0.223369		0.0135146
			18.9537
38N	ACTB	29.408		38N	SPARCL1	32.974	2.971	0.0256653	0.982367		0.127538
38N	ACTB	30.04		38N	SPARCL1	33.588	3.585	0.639668	0.641861		0.0833311
38N	ACTB	30.561		38N	SPARCL1	32.283	2.28	-0.665333	1.58593		0.205898
			30.003				2.94533
38C	ACTB	21.322		38C	SPARCL1	25.773	4.32633	1.381	0.383952		0.0498476
38C	ACTB	21.509		38C	SPARCL1	25.916	4.46933	1.524	0.34772		0.0451437
38C	ACTB	21.509		38C	SPARCL1	26.431	4.98433	2.039	0.243332		0.0315912
			21.4467
39N	ACTB	34.28		39N	SPARCL1	34.948	0.320002	-0.0229988	1.01607		0.801069
39N	ACTB	34.413		39N	SPARCL1
39N	ACTB	35.191		39N	SPARCL1	34.994	0.366	0.0229988	0.984185		0.775931
			34.628				0.343001
39C	ACTB			39C	SPARCL1	26.707	26.707
39C	ACTB			39C	SPARCL1	27.087	27.087
39C	ACTB			39C	SPARCL1	27.045	27.045
Abbreviations: N, normal tissue; C, cancer tissue
