# Supplementary material for: Identifying liver metastasis-related hub genes in breast cancer and characterizing SPARCL1 as a potential prognostic biomarker
Source: PeerJ. 2023 May 8;11:e15311. doi: 10.7717/peerj.15311 (PMC10174054; doi:10.7717/peerj.15311)
Supplement: Supplemental Information 1 — SPARCL1 was identified as a hub gene in BC liver metastasis, and expression levels of the SPARCL1 in BC tissues were significantly downregulated compared to normal tissues; SPARCL1 knockdown significantly increased the proliferation and migration of BC cells, whereas the proliferation and migration were suppressed after elevating the expression of SPARCL1. These results were used to determine the critical role of SPARCL1 in BC and liver metastasis. [file peerj-11-15311-s001.zip › The complete lists of differentially expressed genes in GSE124648 dataset.csv]

Gene_ID	log2FoldChange	AveExpr	t	P.Value	adj.P.Val	B
POSTN	-4.51692154	13.55800336	-20.42247506	8.53E-45	6.37E-41	91.21756908
GAS1	-5.939285139	10.09456139	-20.38757682	1.03E-44	6.37E-41	91.03425868
APOC3	6.070800116	5.550579456	18.70277372	9.99E-41	4.13E-37	81.99601809
COL1A2	-4.090442162	15.06784948	-17.68632988	3.01E-38	9.34E-35	76.36823651
LUM	-4.71197439	11.56747582	-17.64545778	3.80E-38	9.42E-35	76.13927173
ALB	7.627916824	7.562181013	17.36658551	1.86E-37	3.85E-34	74.57165936
CCN2	-4.961202946	11.77044445	-17.04686969	1.16E-36	2.06E-33	72.76307685
FABP1	5.442886308	4.19489563	16.97381583	1.77E-36	2.75E-33	72.34814334
HEG1	-3.101830826	9.424188226	-16.93785905	2.18E-36	3.00E-33	72.14368808
APCS	3.559900412	7.67654308	16.44662953	3.75E-35	4.65E-32	69.33575284
CYP2C9	2.707928151	8.191847619	16.38283897	5.43E-35	6.12E-32	68.96913908
CDH11	-3.557848809	11.1234591	-16.34601471	6.73E-35	6.95E-32	68.75730168
HP	5.59733743	7.564055303	16.30737683	8.43E-35	8.04E-32	68.53487228
FGL1	3.128667447	8.278698273	16.14680315	2.15E-34	1.91E-31	67.60875794
INHBA	-4.607530852	9.515562881	-16.09536844	2.91E-34	2.40E-31	67.31152289
COL3A1	-3.984967311	14.39138802	-16.07480597	3.28E-34	2.54E-31	67.19261639
COL6A1	-4.108427776	12.72499895	-15.85672481	1.18E-33	8.01E-31	65.9287928
GC	6.136118155	5.36078072	15.85564307	1.19E-33	8.01E-31	65.92251163
SPARCL1	-3.757127285	12.15791794	-15.84997308	1.23E-33	8.01E-31	65.88958652
RNF144A	-3.399547589	8.573855089	-15.81922454	1.47E-33	9.12E-31	65.71097525
VWF	-3.575553437	9.819299997	-15.55452372	7.00E-33	4.13E-30	64.16943862
COL6A2	-4.766058025	11.79025292	-15.51353352	8.92E-33	5.03E-30	63.93010189
FOS	-5.299839163	10.46575983	-15.31023692	2.97E-32	1.60E-29	62.74067718
TPM2	-3.411606725	9.142091841	-15.24683584	4.33E-32	2.24E-29	62.36893411
FGB	5.563980461	6.978318637	15.16192813	7.17E-32	3.49E-29	61.87050436
APOH	6.344460851	6.518759335	15.15871656	7.31E-32	3.49E-29	61.85163859
DCN	-3.716965544	13.95404487	-15.10805237	9.88E-32	4.54E-29	61.55389663
FGG	6.149436388	6.840938791	15.07783181	1.18E-31	5.24E-29	61.37618628
HBB	5.600437485	11.07974611	14.97574077	2.17E-31	9.25E-29	60.77523949
LOXL1	-3.783656265	10.49131338	-14.97068348	2.24E-31	9.25E-29	60.74544623
FGA	4.820105474	7.623486006	14.92605586	2.92E-31	1.17E-28	60.48244111
FSTL1	-3.027574383	12.11262995	-14.77565132	7.17E-31	2.78E-28	59.59478729
ORM1	6.685187102	6.068440613	14.66396893	1.40E-30	5.25E-28	58.93442433
LAMA4	-2.429967112	9.215712637	-14.65332704	1.49E-30	5.43E-28	58.87144636
SERPINC1	4.646862942	4.726388554	14.58315396	2.27E-30	8.04E-28	58.45593599
CTSK	-3.236017276	12.39323632	-14.46984081	4.48E-30	1.52E-27	57.78415083
FAP	-3.535835849	10.09558066	-14.46806453	4.52E-30	1.52E-27	57.773612
COL6A3	-3.732712133	13.05263203	-14.45970774	4.76E-30	1.55E-27	57.72402697
EMILIN1	-3.61732179	7.815385053	-14.45045373	5.03E-30	1.60E-27	57.66911196
TAGLN	-3.178813868	11.95971974	-14.23280321	1.86E-29	5.77E-27	56.37565741
SLC2A2	4.273654036	3.42746705	14.15374666	2.99E-29	9.05E-27	55.90497596
APOA2	5.683621914	6.310115352	14.13483074	3.36E-29	9.91E-27	55.79228972
MXRA5	-3.410821264	11.81142374	-13.9403475	1.08E-28	3.13E-26	54.63228299
ANGPT2	-3.234557893	7.227820218	-13.90203949	1.37E-28	3.85E-26	54.40349514
ITIH2	2.987530307	8.095327112	13.80994896	2.38E-28	6.57E-26	53.85311679
DKK3	-3.29349226	9.645310211	-13.72920939	3.89E-28	1.05E-25	53.37014424
HRG	4.776553561	7.080047055	13.69279084	4.84E-28	1.28E-25	53.1521652
FBN1	-4.038317583	11.56531717	-13.65031209	6.27E-28	1.62E-25	52.89781501
APOB	3.954258815	7.099296363	13.6464874	6.41E-28	1.62E-25	52.87490882
RCN3	-3.041233859	8.97909759	-13.60939586	8.03E-28	1.99E-25	52.65272241
EMP1	-3.304153451	9.938971805	-13.52892057	1.31E-27	3.18E-25	52.17039266
CAVIN1	-2.858196967	10.39382962	-13.5049895	1.51E-27	3.60E-25	52.02689302
SPOCK1	-2.775546363	9.777491004	-13.5013076	1.55E-27	3.62E-25	52.00481227
MMP2	-3.084050938	11.58851237	-13.47156741	1.85E-27	4.25E-25	51.82643057
LECT2	4.305604806	4.77493421	13.44197592	2.22E-27	4.99E-25	51.6488946
ALAS2	4.954478696	4.782978423	13.43737289	2.28E-27	5.04E-25	51.62127432
FBLN2	-3.778991673	8.372646438	-13.3020577	5.18E-27	1.11E-24	50.80884678
ADAM12	-4.18854523	9.482619817	-13.30196994	5.18E-27	1.11E-24	50.80831961
MFAP2	-3.431572237	10.0429313	-13.28701338	5.68E-27	1.19E-24	50.71846617
PCOLCE	-2.877418195	10.33955704	-13.24073008	7.52E-27	1.55E-24	50.44034717
HSPG2	-3.110914854	9.624650205	-13.18123591	1.08E-26	2.19E-24	50.08270034
PLG	4.31346838	4.116221564	13.16212461	1.21E-26	2.42E-24	49.96778034
MYL9	-3.481439875	10.63548718	-13.05858093	2.28E-26	4.47E-24	49.34488398
CNN1	-3.178038746	8.549629167	-13.05644076	2.31E-26	4.47E-24	49.33200456
LHFPL6	-3.003290719	9.616854365	-12.9978738	3.29E-26	6.28E-24	48.97948246
SSPN	-2.580998851	9.118040865	-12.95319505	4.32E-26	8.12E-24	48.71046778
SPARC	-2.894597024	13.59433302	-12.93120193	4.94E-26	9.14E-24	48.57801852
LOX	-2.981504212	9.487756635	-12.89417369	6.19E-26	1.13E-23	48.35498451
ACTA2	-2.736323987	12.62456337	-12.8846608	6.56E-26	1.18E-23	48.29767742
CCN1	-3.433910537	10.85906035	-12.85260544	7.97E-26	1.41E-23	48.10454857
CPB2	4.270978396	6.283223074	12.83944703	8.64E-26	1.51E-23	48.0252612
COL15A1	-2.651145492	10.15023796	-12.83027887	9.14E-26	1.57E-23	47.97001421
MYLK	-3.162214354	10.14033674	-12.73474991	1.64E-25	2.78E-23	47.39420484
PDGFRB	-2.454431696	9.71219512	-12.7238769	1.75E-25	2.93E-23	47.32864958
SNAI2	-2.621466572	9.388946108	-12.70802463	1.92E-25	3.18E-23	47.23306751
CAVIN3	-2.07801181	8.777441663	-12.65015956	2.74E-25	4.47E-23	46.88410916
HABP2	1.679369863	8.170842671	12.60433964	3.62E-25	5.83E-23	46.60772836
TM4SF4	3.527017962	5.77887617	12.51688647	6.17E-25	9.82E-23	46.08008346
COL5A2	-3.094462903	11.49237605	-12.49079082	7.24E-25	1.14E-22	45.92260464
COL16A1	-2.758562145	9.758428367	-12.47911211	7.78E-25	1.21E-22	45.85212295
ADGRL4	-2.999730439	8.407030387	-12.35553738	1.65E-24	2.53E-22	45.1061934
NID2	-2.343930153	9.611469167	-12.32578141	1.98E-24	3.00E-22	44.92654258
CYP2E1	4.475074697	7.712741045	12.29879551	2.34E-24	3.49E-22	44.7636057
SRPX2	-2.179342005	8.506683761	-12.24079654	3.33E-24	4.92E-22	44.41338731
GRP	-3.4480587	8.491718223	-12.19883945	4.30E-24	6.28E-22	44.16001408
LAMB1	-3.071301868	9.06618032	-12.15190816	5.73E-24	8.26E-22	43.87658524
C4BPA	3.321355918	7.925591133	12.14558784	5.96E-24	8.49E-22	43.83841426
COL1A1	-3.711566296	13.89315978	-12.14151475	6.11E-24	8.60E-22	43.81381501
COX7A1	-2.774979074	8.940112743	-12.12958637	6.57E-24	9.15E-22	43.74177366
MAT1A	3.754260804	5.817939119	12.12323223	6.83E-24	9.40E-22	43.7033976
AADAC	3.52120317	5.694920364	12.10231643	7.76E-24	1.06E-21	43.57707435
NRP1	-2.076685454	9.09097674	-12.0916755	8.28E-24	1.12E-21	43.51280653
TCF4	-2.319489082	10.94216896	-12.04306096	1.11E-23	1.49E-21	43.21918559
KLF6	-2.356767794	10.38193144	-12.03806397	1.15E-23	1.51E-21	43.18900456
TIMP2	-2.615043617	9.291363446	-12.01481054	1.32E-23	1.73E-21	43.04855709
RGS1	-4.119063139	10.47654613	-11.96115712	1.84E-23	2.37E-21	42.72449761
OLFML2B	-2.079738896	9.809772509	-11.90271933	2.62E-23	3.35E-21	42.37154712
MFAP5	-2.656344437	10.38132453	-11.89072767	2.82E-23	3.57E-21	42.29912182
CALD1	-2.118961022	11.46678599	-11.85647913	3.48E-23	4.36E-21	42.09227707
IGFBP7	-2.955498612	13.0110818	-11.82877136	4.12E-23	5.11E-21	41.9249407
EDNRA	-1.99917659	9.647388834	-11.8165003	4.44E-23	5.45E-21	41.85083356
OLFML3	-2.224787878	10.25250098	-11.80786009	4.68E-23	5.69E-21	41.79865447
APOA1	4.692040069	6.958607871	11.75460175	6.48E-23	7.81E-21	41.47703725
ADH1A	2.617735026	6.991397525	11.73203468	7.44E-23	8.87E-21	41.34076777
HBD	4.996695441	6.381491185	11.6316897	1.37E-22	1.62E-20	40.7349235
MMP19	-2.854044878	7.889802635	-11.61932957	1.48E-22	1.73E-20	40.66030836
CYP1A2	2.284560101	8.345654359	11.60006098	1.67E-22	1.93E-20	40.54399381
DPT	-3.426929234	9.161447981	-11.49636524	3.14E-22	3.60E-20	39.91815944
ASGR2	2.751801877	5.611396537	11.48804605	3.30E-22	3.75E-20	39.86796069
LGALS1	-1.896520907	13.81289626	-11.48317817	3.40E-22	3.83E-20	39.83858823
VIM	-2.217265234	14.04357808	-11.4806841	3.45E-22	3.86E-20	39.82353933
F9	3.107656438	6.874345828	11.45799597	3.96E-22	4.39E-20	39.68664941
FBLN5	-2.77634456	9.179218913	-11.34868049	7.72E-22	8.47E-20	39.02727875
AXL	-1.414451427	10.01807627	-11.2735578	1.22E-21	1.33E-19	38.57435842
F2	3.207822664	6.190844771	11.26220374	1.31E-21	1.41E-19	38.50592006
CDH5	-2.494872198	8.422507494	-11.25766583	1.34E-21	1.43E-19	38.4785684
CFHR2	2.389391557	7.961960583	11.25723812	1.35E-21	1.43E-19	38.47599046
CAV1	-2.529318467	10.11706948	-11.24459735	1.46E-21	1.53E-19	38.39980379
PARVA	-2.782551409	9.140597605	-11.2178319	1.71E-21	1.79E-19	38.23850568
IGHMBP2	1.244469158	9.671023297	11.19283991	2.00E-21	2.06E-19	38.08791892
CHN1	-2.475899393	8.892449344	-11.19146313	2.01E-21	2.06E-19	38.07962393
AHSG	3.816468244	6.19306178	11.18338165	2.11E-21	2.15E-19	38.03093531
HPD	3.377193689	4.380230787	11.11323385	3.24E-21	3.27E-19	37.60842347
CD248	-1.545409174	9.586621321	-11.04276088	4.98E-21	4.98E-19	37.18416301
DSE	-1.703323165	9.422901148	-10.99589005	6.62E-21	6.57E-19	36.90211755
PMP22	-2.34707247	11.97443827	-10.99196244	6.78E-21	6.68E-19	36.87848792
ANXA10	3.025254987	5.292938801	10.98889611	6.91E-21	6.75E-19	36.86004049
AEBP1	-3.248483721	10.90800441	-10.90198347	1.17E-20	1.14E-18	36.33736137
A1CF	1.62502216	8.673185128	10.88395368	1.31E-20	1.26E-18	36.22898272
PRRX1	-1.839304845	9.818842884	-10.87535876	1.38E-20	1.32E-18	36.1773241
AGXT	2.915229523	6.124279954	10.86077699	1.51E-20	1.43E-18	36.08969175
FMO1	-2.317620481	8.916251717	-10.84431857	1.67E-20	1.56E-18	35.9907956
RGCC	-2.249471674	10.00339319	-10.83129878	1.80E-20	1.68E-18	35.91257255
ARHGEF10	-2.166052025	9.061495213	-10.79271134	2.28E-20	2.11E-18	35.68079678
SFRP4	-2.91270706	11.07089358	-10.7716621	2.59E-20	2.38E-18	35.55440175
COL11A1	-5.052605248	10.27373562	-10.7603316	2.77E-20	2.53E-18	35.48637627
OLFML1	-1.640873767	8.589059394	-10.75595908	2.85E-20	2.58E-18	35.46012693
FILIP1L	-1.893635514	9.823167665	-10.71942356	3.56E-20	3.20E-18	35.2408414
PDGFRL	-3.224422234	9.500810136	-10.70451581	3.89E-20	3.47E-18	35.1513898
MXRA8	-1.97421083	11.19971911	-10.69128698	4.22E-20	3.74E-18	35.0720244
PLXDC2	-1.854435735	8.791027974	-10.6447559	5.59E-20	4.90E-18	34.79295675
ARG1	3.377622224	6.482884027	10.64421163	5.61E-20	4.90E-18	34.78969338
HTRA1	-2.314611343	11.99273696	-10.6155988	6.68E-20	5.79E-18	34.61816375
DPYSL3	-2.212299412	10.05188608	-10.60711949	7.03E-20	6.05E-18	34.56734249
BMPR2	-1.024686105	8.981772394	-10.59890246	7.39E-20	6.30E-18	34.51809814
KCTD12	-2.037472055	10.35205218	-10.59764072	7.44E-20	6.30E-18	34.51053698
APOM	1.04552113	8.895115927	10.59722177	7.46E-20	6.30E-18	34.50802637
C8A	2.880708221	5.93745529	10.5733793	8.62E-20	7.21E-18	34.36516944
COL5A1	-2.615885771	11.39322122	-10.57266171	8.66E-20	7.21E-18	34.36087053
ANGPTL2	-1.854186622	10.59455172	-10.56857899	8.88E-20	7.34E-18	34.33641239
ANXA1	-2.106615188	11.16910307	-10.53304388	1.10E-19	9.04E-18	34.12358617
ITIH3	3.055790737	7.22544083	10.52887549	1.13E-19	9.21E-18	34.09862703
TTR	3.449763089	7.481544852	10.5000678	1.34E-19	1.09E-17	33.92617113
CXCL12	-3.190611386	10.7374952	-10.48467707	1.48E-19	1.19E-17	33.83406132
KIRREL1	-2.70191969	7.184672997	-10.47304701	1.58E-19	1.26E-17	33.76447049
THY1	-1.986136758	10.87381995	-10.47269719	1.59E-19	1.26E-17	33.76237739
SERPINH1	-3.646334802	10.47241945	-10.44708258	1.85E-19	1.46E-17	33.60914547
C9	4.425502569	4.624331978	10.4220831	2.16E-19	1.69E-17	33.45964418
COL10A1	-3.759926595	11.11295605	-10.41625065	2.23E-19	1.74E-17	33.42477245
SLC10A1	2.609466105	7.687962111	10.38206099	2.75E-19	2.13E-17	33.22041172
SERPINF1	-2.546718388	11.80141255	-10.29754978	4.58E-19	3.53E-17	32.71569369
SERPINA4	1.419739217	8.110616582	10.28315075	4.99E-19	3.82E-17	32.62976247
EPB42	2.823929147	4.93252268	10.26356545	5.62E-19	4.27E-17	32.51291056
SNCA	2.612962797	8.503914454	10.25326206	5.98E-19	4.52E-17	32.45145146
FLT1	-2.189094222	8.006883179	-10.24385429	6.33E-19	4.76E-17	32.39534321
VCAN	-2.540932436	12.35804649	-10.22398998	7.14E-19	5.33E-17	32.27689896
PLAU	-2.307793608	10.08770323	-10.222439	7.20E-19	5.35E-17	32.26765251
CFHR4	3.252657434	4.875019825	10.20025038	8.24E-19	6.08E-17	32.13539647
ID3	-2.292317043	9.541597112	-10.19582569	8.46E-19	6.21E-17	32.10902853
GEM	-2.303756955	10.43226965	-10.17441855	9.62E-19	7.02E-17	31.98148431
PALLD	-2.013349511	12.24570756	-10.1350367	1.22E-18	8.85E-17	31.74696337
PDGFRA	-2.463884727	9.409511614	-10.12461955	1.30E-18	9.37E-17	31.68495446
KRT14	-4.925971201	9.066250247	-10.1135232	1.39E-18	9.95E-17	31.61891463
CXCL14	-4.612181033	11.08471467	-10.08692737	1.63E-18	1.16E-16	31.46068066
CCN4	-2.22319935	7.959116969	-10.08613879	1.64E-18	1.16E-16	31.45599005
CRP	3.186439506	6.136575319	10.07442395	1.76E-18	1.24E-16	31.38631575
AGMAT	1.359890454	8.047713222	10.0717112	1.79E-18	1.25E-16	31.37018363
HBQ1	2.424625096	4.213389762	10.06856856	1.82E-18	1.27E-16	31.35149599
ISLR	-1.894389687	9.609775489	-10.04160767	2.14E-18	1.48E-16	31.19121633
SERPINE1	-2.922464584	8.939365174	-10.01907977	2.45E-18	1.69E-16	31.05734941
PLPP1	-1.787312291	10.36444514	-10.00937083	2.60E-18	1.78E-16	30.99967307
CD200	-1.444180608	8.542823017	-9.988298377	2.95E-18	2.01E-16	30.87452646
C5	1.640018876	7.725483496	9.953798806	3.63E-18	2.46E-16	30.66974336
MMP11	-2.740896187	11.42362007	-9.90781442	4.79E-18	3.22E-16	30.39699627
TREM2	-2.67869314	9.012160049	-9.874727034	5.84E-18	3.91E-16	30.20089535
R3HDM4	1.151802536	11.7437767	9.86895843	6.04E-18	4.03E-16	30.16671931
CYP20A1	-2.522515847	7.185278792	-9.85692612	6.49E-18	4.31E-16	30.09544666
PLXDC1	-1.654064172	8.83558534	-9.845833351	6.94E-18	4.58E-16	30.02975453
FTCD	2.548326332	6.202094978	9.827777392	7.73E-18	5.07E-16	29.92285736
EMCN	-2.791467362	8.239670892	-9.801399668	9.06E-18	5.91E-16	29.76676345
TNFAIP6	-1.870041496	9.299176369	-9.773048216	1.07E-17	6.97E-16	29.59908478
GJA1	-3.211580974	11.39670502	-9.770038338	1.09E-17	7.06E-16	29.58128934
CYP2C8	2.971267412	6.722892554	9.73088668	1.38E-17	8.88E-16	29.34991476
SGK1	-1.794112321	10.84682664	-9.705099457	1.61E-17	1.03E-15	29.19762642
FCGR3B	2.501824908	8.908500949	9.68772829	1.79E-17	1.14E-15	29.09508808
IGFBP3	-2.104439795	11.75453523	-9.684722026	1.82E-17	1.15E-15	29.07734673
SLC1A3	-2.049403185	8.851997267	-9.684506959	1.82E-17	1.15E-15	29.07607757
CCN5	-3.339218381	8.402460475	-9.644186427	2.32E-17	1.45E-15	28.83824353
ASPN	-3.514672113	11.27443436	-9.606885081	2.90E-17	1.81E-15	28.61841172
WNT2	-2.118603102	8.39263551	-9.540572543	4.30E-17	2.67E-15	28.22807596
RASL12	-1.611696284	8.316344311	-9.459649014	6.97E-17	4.29E-15	27.75257835
PON1	2.976389397	6.846724168	9.458943338	7.00E-17	4.29E-15	27.74843606
SPP2	2.236802817	7.248615245	9.451705153	7.30E-17	4.46E-15	27.7059524
SLIT2	-1.655137161	9.11450799	-9.448706295	7.43E-17	4.52E-15	27.68835323
TWSG1	-2.819708385	7.306764762	-9.427421898	8.44E-17	5.10E-15	27.56348143
GJA4	-1.82070623	8.022333842	-9.381172914	1.11E-16	6.68E-15	27.29238127
TEK	-1.733120063	8.065878403	-9.379269694	1.12E-16	6.73E-15	27.28123203
LAMP5	-2.52929287	9.192143043	-9.353050993	1.31E-16	7.82E-15	27.12769701
ADGRA2	-1.678881162	8.836212685	-9.349781394	1.34E-16	7.94E-15	27.1085579
PTPRG	-2.514384701	7.485647022	-9.325805329	1.54E-16	9.10E-15	26.96826115
TPM4	-1.550766688	10.98709803	-9.310841851	1.69E-16	9.90E-15	26.8807476
SLC10A3	-2.149346606	8.215087243	-9.305581553	1.74E-16	1.02E-14	26.84999127
GLT8D2	-1.729582415	9.537349675	-9.289427077	1.91E-16	1.11E-14	26.75556551
HPX	3.167855066	8.607302845	9.251192486	2.40E-16	1.39E-14	26.53224452
PLN	-2.940523021	7.835499179	-9.250526241	2.41E-16	1.39E-14	26.52835521
PAM	-2.274073727	11.1598123	-9.238308943	2.59E-16	1.49E-14	26.45704763
FOXO1	-1.804260706	9.148420185	-9.227332403	2.76E-16	1.58E-14	26.39300273
PLS3	-1.857842411	11.05304767	-9.191271925	3.42E-16	1.94E-14	26.18274068
LAMC1	-1.481211845	10.68168091	-9.164078537	4.01E-16	2.27E-14	26.02432494
MAFB	-1.6033874	11.29155051	-9.148164915	4.41E-16	2.48E-14	25.93167787
LTBP2	-1.635443	10.6677835	-9.139095516	4.65E-16	2.61E-14	25.87889633
LOXL2	-1.947766464	10.10969505	-9.124724524	5.06E-16	2.83E-14	25.79528985
COMP	-4.122678229	9.509170292	-9.10952515	5.54E-16	3.08E-14	25.70690291
RNASE6	-2.053572844	9.239720437	-9.09329537	6.09E-16	3.37E-14	25.61256838
PDGFC	-1.544352313	10.66137834	-9.090585054	6.19E-16	3.41E-14	25.59681934
ENTPD1	-0.947376868	9.801804047	-9.089969231	6.21E-16	3.41E-14	25.59324111
RAI14	-1.692242826	9.449236262	-9.083392917	6.46E-16	3.53E-14	25.55503369
ZEB1	-1.753007334	9.689655192	-9.076425179	6.73E-16	3.66E-14	25.51456046
ITIH1	2.978443679	5.859831271	9.066897905	7.12E-16	3.85E-14	25.45923364
TF	4.637859503	8.126325122	9.028467516	8.92E-16	4.81E-14	25.23622477
MRC2	-1.391699332	10.91466919	-9.025069851	9.10E-16	4.89E-14	25.21652112
UPB1	3.133766266	5.09648034	9.013873884	9.72E-16	5.20E-14	25.15160853
SGCD	-2.297834872	7.924253472	-8.988984869	1.13E-15	5.99E-14	25.00738741
FN1	-1.959833052	14.35418862	-8.939804702	1.50E-15	7.96E-14	24.7227453
GULP1	-2.068365543	7.969417016	-8.912191817	1.77E-15	9.28E-14	24.56312744
APOLD1	-2.236910337	9.148664803	-8.912127577	1.77E-15	9.28E-14	24.56275627
SERPINA1	3.350588032	11.2052984	8.868007646	2.29E-15	1.20E-13	24.30802037
CLIC4	-1.323542563	10.72375885	-8.802599021	3.35E-15	1.75E-13	23.93106527
THBS2	-2.213496102	11.77283288	-8.765424222	4.16E-15	2.16E-13	23.71720202
PDLIM4	-2.752034335	8.368000735	-8.762140993	4.24E-15	2.19E-13	23.69832726
HLA-DRA	-2.317375028	13.21953986	-8.760255483	4.29E-15	2.21E-13	23.68748876
MYL4	1.375717879	8.519915049	8.746565276	4.65E-15	2.38E-13	23.60881477
PIPOX	1.480347878	7.646800197	8.740341424	4.82E-15	2.46E-13	23.57306055
IGFBP6	-1.783408295	9.017872436	-8.737816505	4.89E-15	2.48E-13	23.55855789
ENPP2	-2.467576382	9.490024086	-8.720643953	5.40E-15	2.74E-13	23.45995659
DPYSL2	-1.642907847	10.47457315	-8.717173505	5.51E-15	2.78E-13	23.44003734
JAG1	-1.687491533	10.1391552	-8.7114837	5.70E-15	2.86E-13	23.40738509
GPATCH1	-1.59367014	7.93150131	-8.686797797	6.58E-15	3.29E-13	23.26579709
UGT2B4	4.670263138	3.73504735	8.67968868	6.86E-15	3.42E-13	23.22504572
RIDA	1.274143958	9.656851289	8.668471343	7.32E-15	3.63E-13	23.16076646
LRRC32	-2.091409472	8.79447214	-8.666191462	7.42E-15	3.66E-13	23.14770519
CYP3A4	1.471815138	8.872330856	8.65872089	7.75E-15	3.81E-13	23.10491448
DDC	3.178358494	5.08916769	8.649373243	8.18E-15	4.01E-13	23.05138868
NFS1	0.772095688	9.226808949	8.636190835	8.83E-15	4.30E-13	22.97593606
JAM3	-1.262203863	9.773557797	-8.63604792	8.84E-15	4.30E-13	22.97511825
CALCRL	-1.844329068	8.688620777	-8.633148397	8.99E-15	4.35E-13	22.9585272
IGHG1	-1.679191872	9.384713381	-8.631272715	9.09E-15	4.38E-13	22.94779551
NBL1	-2.628310107	9.548607172	-8.62416376	9.47E-15	4.55E-13	22.90712857
SERPIND1	3.393239651	5.102326933	8.620462852	9.68E-15	4.63E-13	22.88596172
EGR1	-2.292836399	11.00094272	-8.613333811	1.01E-14	4.81E-13	22.84519642
GUCY1B1	-1.178305166	8.977612469	-8.609344597	1.03E-14	4.90E-13	22.82239004
SULF1	-2.132997594	10.99839469	-8.600244388	1.09E-14	5.15E-13	22.77037692
HAMP	1.798451696	8.41120942	8.591464169	1.14E-14	5.40E-13	22.72020971
NREP	-1.367272203	11.51975077	-8.590154864	1.15E-14	5.42E-13	22.71273021
LRRC15	-2.541208322	10.66659916	-8.567852655	1.31E-14	6.14E-13	22.58538465
DEPP1	-1.863239537	10.36135308	-8.547969541	1.47E-14	6.86E-13	22.47194397
ITM2C	-2.493012783	8.849672374	-8.546944787	1.48E-14	6.88E-13	22.46609972
CFHR5	2.306965022	2.520415801	8.518507932	1.75E-14	8.08E-13	22.30401509
RAB31	-1.515244176	11.66190032	-8.513280949	1.80E-14	8.30E-13	22.27424188
ELK3	-1.18730422	9.742681884	-8.500065118	1.94E-14	8.92E-13	22.19899103
CLEC11A	-1.749291655	9.415173713	-8.489117984	2.07E-14	9.47E-13	22.13668789
GIT2	-2.077414782	7.946313929	-8.449023382	2.61E-14	1.19E-12	21.90873065
DPY19L1	-1.767653787	8.147062255	-8.444983761	2.67E-14	1.21E-12	21.88578381
MXRA7	-1.551894094	12.05845349	-8.442039241	2.72E-14	1.23E-12	21.86906
TWIST1	-1.607827158	8.448752325	-8.430251811	2.91E-14	1.31E-12	21.80213165
BGN	-1.75483421	11.05849621	-8.417923183	3.12E-14	1.40E-12	21.73216479
NTM	-2.755275612	6.947123411	-8.39750028	3.51E-14	1.57E-12	21.61633945
SULT2A1	2.293105986	6.71185724	8.397239372	3.51E-14	1.57E-12	21.61486038
SRPX	-2.085406129	9.408091957	-8.368226475	4.15E-14	1.85E-12	21.4504881
MSR1	-1.896967548	8.27707223	-8.36704728	4.18E-14	1.85E-12	21.44381158
RFPL3	0.877894526	8.403641319	8.366163031	4.20E-14	1.85E-12	21.43880524
BHMT	2.066224323	7.09920585	8.36094454	4.33E-14	1.90E-12	21.40926357
WDR55	0.606912838	9.318819481	8.353407605	4.52E-14	1.98E-12	21.3666087
GFPT2	-1.171261433	8.950017652	-8.343065195	4.80E-14	2.10E-12	21.30809841
RAB23	-1.684621913	7.911297654	-8.34114002	4.85E-14	2.11E-12	21.29720991
DUSP1	-1.9641363	12.55854711	-8.337630742	4.95E-14	2.15E-12	21.27736424
NT5E	-2.237418112	7.779424256	-8.336051973	5.00E-14	2.16E-12	21.26843694
MEF2C	-1.14161025	9.247775158	-8.331496403	5.13E-14	2.21E-12	21.2426804
EPOR	0.98545371	10.66339156	8.318544449	5.52E-14	2.37E-12	21.16947915
N4BP1	0.757228104	10.89527044	8.317051483	5.57E-14	2.38E-12	21.16104388
C8B	2.73910844	7.04568969	8.310512759	5.78E-14	2.46E-12	21.12410635
MBL2	3.591844947	4.211126419	8.291032646	6.47E-14	2.75E-12	21.01412378
COL4A1	-1.484747513	11.59103356	-8.285292166	6.68E-14	2.83E-12	20.98173127
CYP3A43	1.804068775	7.566763306	8.280392692	6.87E-14	2.90E-12	20.95409078
CRISPLD2	-1.95286594	11.06189346	-8.272505407	7.19E-14	3.02E-12	20.90960684
CPS1	1.754125945	7.737286326	8.256372231	7.89E-14	3.30E-12	20.81866404
TUBB6	-1.408784735	10.27132532	-8.237121369	8.81E-14	3.68E-12	20.71023095
PTPRB	-2.18245118	7.806994968	-8.233750236	8.98E-14	3.74E-12	20.69125205
ROR1	-2.041334449	7.450626377	-8.226415399	9.36E-14	3.88E-12	20.64996795
F2R	-1.798473507	8.56670232	-8.207741597	1.04E-13	4.31E-12	20.54492327
A2M	-1.412400586	12.34029884	-8.201192754	1.08E-13	4.45E-12	20.50810517
ADH6	2.730892685	6.65771808	8.200810897	1.08E-13	4.45E-12	20.50595867
RABEP2	0.71361493	9.638863391	8.160676692	1.36E-13	5.58E-12	20.28056197
EFEMP2	-1.010011146	10.07123522	-8.153093266	1.42E-13	5.80E-12	20.23801897
SHOX2	-2.454628978	7.283807756	-8.144692786	1.49E-13	6.07E-12	20.19090952
ANXA2	-1.027764336	14.29444293	-8.12410458	1.68E-13	6.80E-12	20.07552881
MAFF	-1.885651126	9.272047778	-8.121443473	1.70E-13	6.88E-12	20.0606234
NDN	-1.218268253	9.32564842	-8.119815618	1.72E-13	6.92E-12	20.05150635
FAT1	-1.545892645	9.925572278	-8.115057396	1.77E-13	7.09E-12	20.02486115
CYP3A7-CYP3A51P	2.492164018	5.943590788	8.107224359	1.85E-13	7.39E-12	19.98101036
TLR7	-2.087214317	7.147332992	-8.100379038	1.92E-13	7.66E-12	19.94270208
TENM4	-2.500594969	7.506189795	-8.097660987	1.95E-13	7.75E-12	19.92749452
GTSE1	1.281952226	9.898101792	8.096735028	1.96E-13	7.77E-12	19.9223142
TGFB1I1	-1.212899393	9.718306019	-8.091252722	2.02E-13	7.99E-12	19.89164778
HAO1	2.717890529	6.227810948	8.089775746	2.04E-13	8.03E-12	19.88338736
SLC4A1	2.539230619	6.538265026	8.087038239	2.07E-13	8.13E-12	19.86807855
NIPBL	-1.335377964	9.124273902	-8.073828246	2.23E-13	8.73E-12	19.79423276
MSX1	-1.369325838	8.233097687	-8.072130583	2.25E-13	8.79E-12	19.78474591
AKR1D1	2.840619195	5.820690505	8.056971009	2.46E-13	9.55E-12	19.70006524
SLC25A37	1.474465628	8.182665351	8.051522754	2.53E-13	9.82E-12	19.66964643
TGFBR2	-1.458662022	10.90303484	-8.044007517	2.64E-13	1.02E-11	19.62770015
F5	2.037343404	7.276983318	8.034427373	2.79E-13	1.08E-11	19.57425045
FGF1	-2.006421399	8.154564603	-8.022631577	2.99E-13	1.15E-11	19.50847288
SETDB1	-1.069014048	8.922490062	-8.018959707	3.05E-13	1.17E-11	19.48800485
CSGALNACT1	-1.859845206	8.491579478	-8.016430588	3.09E-13	1.18E-11	19.47390894
AQP9	3.063081103	6.757965036	8.003086341	3.33E-13	1.27E-11	19.39956404
CA1	2.041169243	7.871150903	7.993765138	3.52E-13	1.33E-11	19.34766133
NR4A1	-1.972628857	8.815478464	-7.993519083	3.52E-13	1.33E-11	19.34629155
SGCB	-1.254162162	9.53587274	-7.990515227	3.58E-13	1.35E-11	19.32957057
ABCG5	2.992696283	4.513097516	7.990093702	3.59E-13	1.35E-11	19.32722435
LRRC17	-2.203566919	9.478386653	-7.985977206	3.67E-13	1.38E-11	19.30431431
PPBP	3.515513438	5.503656939	7.984760668	3.70E-13	1.38E-11	19.29754464
NINJ2	-2.092020376	8.981744331	-7.981445344	3.77E-13	1.40E-11	19.27909792
TIMP3	-2.081179848	11.41357088	-7.979128591	3.82E-13	1.42E-11	19.2662091
ACKR1	-3.06728814	8.685625726	-7.977616131	3.85E-13	1.43E-11	19.2577956
CYP2C18	2.183428745	6.717001109	7.969952763	4.02E-13	1.48E-11	19.2151755
CPQ	-1.755309419	9.463779524	-7.960897198	4.23E-13	1.56E-11	19.16483337
HS3ST1	-2.328052761	6.702462315	-7.95376858	4.41E-13	1.62E-11	19.12521944
DDX11	0.823364866	9.592953528	7.9434633	4.67E-13	1.71E-11	19.06797746
ITGAV	-1.116978178	10.75883523	-7.934978521	4.90E-13	1.79E-11	19.02086969
FHL2	-1.837379026	10.45089391	-7.930287452	5.03E-13	1.83E-11	18.99483328
OGN	-4.044586976	6.643296922	-7.926614476	5.14E-13	1.86E-11	18.97445176
LRP1	-1.362985229	9.062100767	-7.910327252	5.63E-13	2.04E-11	18.88411841
FKBP2	-1.423075032	10.07288571	-7.906058814	5.77E-13	2.08E-11	18.86045674
AKAP12	-1.572296168	9.173361463	-7.901181834	5.93E-13	2.13E-11	18.83342791
ADGRF5	-1.332736988	9.300368093	-7.876863861	6.80E-13	2.44E-11	18.69875442
PTPRM	-1.384698626	9.095363511	-7.855163864	7.68E-13	2.74E-11	18.57872041
FBXO7	1.086428813	11.26045321	7.850983968	7.86E-13	2.80E-11	18.5556146
HAO2	1.602910877	7.638951004	7.836027701	8.55E-13	3.04E-11	18.47297953
FMO3	1.946968684	6.252118047	7.818387202	9.44E-13	3.35E-11	18.37559621
C6	2.055201002	7.738312407	7.789635711	1.11E-12	3.92E-11	18.21706783
RFTN1	-1.182210346	10.55321312	-7.788430609	1.12E-12	3.93E-11	18.21042844
PF4	2.206076206	7.255177668	7.778906561	1.18E-12	4.14E-11	18.15797157
RECK	1.959779798	10.33819117	7.776896323	1.19E-12	4.17E-11	18.1469029
ATP10B	0.98086197	8.564296446	7.771945072	1.23E-12	4.28E-11	18.11964561
IFI16	-1.251483964	10.81184851	-7.739933332	1.47E-12	5.10E-11	17.94359054
RBMS1	-1.5825757	10.35016401	-7.734359027	1.51E-12	5.25E-11	17.91296444
F3	-2.644698653	8.094042955	-7.714888581	1.69E-12	5.84E-11	17.80606317
KNG1	1.830528893	6.97553496	7.713529235	1.70E-12	5.87E-11	17.79860398
CILP	-2.206539274	11.22098734	-7.707547805	1.76E-12	6.05E-11	17.76578843
C1orf54	-1.02620743	9.937344573	-7.704786262	1.78E-12	6.12E-11	17.75064156
FBLN1	-2.071050857	10.23514645	-7.696470273	1.87E-12	6.40E-11	17.70504274
DAB2	-1.019787642	10.5801953	-7.683475283	2.01E-12	6.86E-11	17.63382928
ARID5A	-1.792520788	7.861283935	-7.678350054	2.07E-12	7.04E-11	17.60575667
LGALS4	1.385367088	7.436521342	7.664470338	2.23E-12	7.58E-11	17.52977263
FERMT2	-1.52693942	10.51758692	-7.661127065	2.27E-12	7.70E-11	17.51147872
GPNMB	-1.698495612	12.32686603	-7.658700174	2.31E-12	7.79E-11	17.49820125
GRK2	0.786699297	9.955967414	7.64939879	2.43E-12	8.18E-11	17.44733017
HEPH	-1.2714102	8.677974277	-7.639628262	2.56E-12	8.61E-11	17.39392166
SFXN3	-1.720255666	9.414004977	-7.625759253	2.77E-12	9.28E-11	17.31815986
ITGA4	-1.915115967	6.614228978	-7.622220814	2.82E-12	9.44E-11	17.29883999
SLC15A3	-2.058125549	8.907812625	-7.616342463	2.92E-12	9.72E-11	17.26675274
HPR	2.78339715	5.573523394	7.608860373	3.04E-12	1.01E-10	17.2259268
PDPN	-2.100693507	7.97432519	-7.607084855	3.07E-12	1.02E-10	17.21624125
SOBP	-1.332261402	8.809147927	-7.604995564	3.11E-12	1.03E-10	17.2048453
ADPRM	-1.688457039	7.884068058	-7.604664327	3.11E-12	1.03E-10	17.2030387
SEPTIN4	-1.164701111	7.904849922	-7.598385988	3.22E-12	1.06E-10	17.16880252
JUN	-1.33097709	11.24866253	-7.582394536	3.52E-12	1.16E-10	17.0816554
ABCB7	-1.444596126	8.888649804	-7.576113633	3.65E-12	1.19E-10	17.04744873
DENND2B	-1.105876233	9.30753874	-7.551215641	4.19E-12	1.37E-10	16.91197228
GPX7	-1.019491848	9.064430835	-7.53956418	4.46E-12	1.45E-10	16.8486406
SOX15	0.982235421	9.121015769	7.516051399	5.08E-12	1.65E-10	16.72096734
HECW1	0.787642276	9.017600223	7.509144691	5.28E-12	1.71E-10	16.68349764
SYNE1	-1.670422792	8.543395491	-7.504874313	5.41E-12	1.75E-10	16.66033795
ANGPTL3	2.720405543	5.660116606	7.496626834	5.66E-12	1.82E-10	16.61562562
CYBRD1	-3.649039093	8.495141343	-7.493698375	5.75E-12	1.85E-10	16.5997547
RBFOX2	-1.068244635	10.17106149	-7.487805345	5.94E-12	1.90E-10	16.56782551
PRSS23	-2.340183488	11.12049904	-7.483934701	6.07E-12	1.94E-10	16.54685992
OLFML2A	-1.291550152	9.265804527	-7.482793357	6.11E-12	1.95E-10	16.54067868
DMTN	1.385754333	8.293668496	7.479634475	6.22E-12	1.98E-10	16.52357314
SPART	-1.545164902	7.998933375	-7.47636669	6.33E-12	2.01E-10	16.50588125
MS4A4A	-1.921825479	8.445759266	-7.468258326	6.62E-12	2.09E-10	16.46199722
LEPROT	-0.751731538	11.50537197	-7.424705544	8.41E-12	2.65E-10	16.22664618
BAD	-1.27864594	9.560457433	-7.419839597	8.64E-12	2.72E-10	16.20038996
EFNB2	-1.611472339	9.748285439	-7.418635784	8.69E-12	2.73E-10	16.1938955
FZD7	-1.667164168	9.239901308	-7.409781978	9.13E-12	2.86E-10	16.1461446
COL14A1	-2.516789424	8.650493137	-7.391784658	1.01E-11	3.14E-10	16.04915998
HEXA	-1.164914739	10.55560618	-7.39169179	1.01E-11	3.14E-10	16.04865981
E2F4	0.657331251	11.19856199	7.391451028	1.01E-11	3.14E-10	16.04736311
ZNF419	0.723702094	9.670507211	7.38752782	1.03E-11	3.20E-10	16.02623623
PMEPA1	-2.130900002	8.87812302	-7.387105278	1.03E-11	3.20E-10	16.0239611
PBLD	1.07377965	8.258284521	7.35943194	1.20E-11	3.71E-10	15.87508654
TNC	-2.71677604	8.978620853	-7.357349377	1.22E-11	3.74E-10	15.86389329
ZNF532	-1.944436397	9.139655457	-7.351627376	1.26E-11	3.85E-10	15.83314646
CPA4	0.872544206	8.290386198	7.349941722	1.27E-11	3.88E-10	15.82409078
ADH1C	2.997784733	5.732743316	7.346574651	1.29E-11	3.94E-10	15.80600506
SVIL	-0.996937751	10.0147754	-7.344527621	1.31E-11	3.98E-10	15.7950116
CSRP2	-1.99737436	9.464924552	-7.329157543	1.42E-11	4.31E-10	15.71251249
THBS4	-1.822937467	10.093925	-7.328692039	1.42E-11	4.31E-10	15.71001513
S100A12	1.798976747	7.531654329	7.326237323	1.44E-11	4.36E-10	15.69684718
SERPINA10	2.515328017	4.771687824	7.313177466	1.55E-11	4.67E-10	15.62682378
PLTP	-1.966608448	9.537099729	-7.300638049	1.66E-11	4.99E-10	15.55964528
ROBO1	-1.543422252	8.998566866	-7.300060459	1.66E-11	5.00E-10	15.5565522
FCGR2B	-1.514337736	8.672557141	-7.287775412	1.78E-11	5.32E-10	15.49079081
RASGRP3	-2.23752897	6.984644246	-7.287643741	1.78E-11	5.32E-10	15.49008626
ADAMTS1	-2.141561509	8.598292835	-7.279960333	1.86E-11	5.53E-10	15.44898384
ETV5	-1.102721919	8.803838547	-7.267972193	1.98E-11	5.89E-10	15.38489366
SLC17A2	2.22148778	4.994640377	7.267233132	1.99E-11	5.90E-10	15.38094416
TP53I3	-1.046148021	9.482703326	-7.264617349	2.02E-11	5.97E-10	15.36696707
CTSB	-1.102184965	13.47397376	-7.264268773	2.02E-11	5.97E-10	15.36510468
MEOX2	-3.681892017	5.347600348	-7.262695936	2.04E-11	6.01E-10	15.35670175
RAD9A	0.96352523	8.857798652	7.255731059	2.12E-11	6.23E-10	15.31950195
TERF2IP	0.682389776	10.15482924	7.25308425	2.15E-11	6.30E-10	15.30536959
DOCK10	-2.016140725	7.391158848	-7.246014185	2.23E-11	6.53E-10	15.26763158
ITGBL1	-1.536176364	9.040002382	-7.230911626	2.42E-11	7.07E-10	15.18707641
FRZB	-1.788072299	8.716549015	-7.222901447	2.53E-11	7.37E-10	15.14438329
PCSK5	-1.434479378	7.758470604	-7.217819237	2.60E-11	7.56E-10	15.11730743
EMP3	-1.423177109	9.740040619	-7.217007722	2.61E-11	7.56E-10	15.11298485
AFM	2.045014087	6.651762364	7.216876784	2.62E-11	7.56E-10	15.11228743
CDC5L	1.008417264	9.80364305	7.21488982	2.65E-11	7.63E-10	15.10170483
TIE1	-3.149279041	6.826891166	-7.213480123	2.67E-11	7.67E-10	15.0941976
TMEM47	-1.800094606	9.607205174	-7.204443643	2.80E-11	8.03E-10	15.04609107
CEBPD	-1.470890726	12.16889676	-7.200771644	2.86E-11	8.18E-10	15.02655103
BICC1	-1.351114519	7.992233525	-7.180091158	3.19E-11	9.13E-10	14.91659116
SDC2	-1.623755947	10.24097878	-7.179329256	3.21E-11	9.14E-10	14.91254295
GREM1	-1.590255906	8.993294019	-7.175098357	3.28E-11	9.33E-10	14.89006663
AHR	-1.864021872	8.953165975	-7.165165196	3.46E-11	9.83E-10	14.83732239
KIR2DL5A	1.585029124	6.857027683	7.159950698	3.56E-11	1.01E-09	14.80964786
LPL	-1.728995736	9.197859587	-7.157976427	3.60E-11	1.02E-09	14.79917247
E2F1	0.911545213	8.09512594	7.157549691	3.61E-11	1.02E-09	14.79690841
ITM2A	-1.870672258	9.235385483	-7.145620485	3.85E-11	1.08E-09	14.73364395
RCAN2	-0.981174733	8.575306676	-7.14156724	3.93E-11	1.10E-09	14.71215982
PZP	1.174764541	8.10076842	7.139706075	3.97E-11	1.11E-09	14.70229672
MRAS	-2.33221948	6.677112096	-7.128028044	4.23E-11	1.18E-09	14.64043822
DLC1	-1.324224475	9.82786314	-7.124343118	4.32E-11	1.20E-09	14.62092932
VCAM1	-1.502510235	9.58319349	-7.121613665	4.38E-11	1.22E-09	14.60648208
FABP4	-3.271016498	10.23885968	-7.119477891	4.43E-11	1.23E-09	14.5951791
MICAL1	-1.193398233	8.481342409	-7.117441466	4.48E-11	1.24E-09	14.58440342
CD58	-0.886963778	9.351014721	-7.114219469	4.56E-11	1.26E-09	14.56735738
CNR2	1.082296559	8.242172096	7.113104942	4.59E-11	1.26E-09	14.56146182
NRN1	-1.008404718	8.634203763	-7.110708292	4.65E-11	1.28E-09	14.54878568
PTGER4	-1.802814601	8.831560123	-7.11032043	4.66E-11	1.28E-09	14.54673443
C8G	2.259573017	3.95165304	7.106674066	4.75E-11	1.30E-09	14.5274529
HNF1B	1.223234248	7.885207976	7.091830747	5.15E-11	1.41E-09	14.44901283
GADD45A	-1.515533968	9.515648623	-7.084676385	5.35E-11	1.46E-09	14.41123385
ZFPM2	-1.571728459	8.149970155	-7.080856509	5.46E-11	1.48E-09	14.39107041
EGR2	-1.591384587	8.479114458	-7.071699919	5.73E-11	1.56E-09	14.34275843
ACVR1	-0.852162178	9.489141349	-7.07019124	5.78E-11	1.57E-09	14.33480128
UBE2D4	0.5967077	10.46813168	7.065907282	5.92E-11	1.60E-09	14.31221112
PCK1	4.033005005	5.540530287	7.05976377	6.11E-11	1.65E-09	14.27982689
MT1G	1.306478114	11.38013584	7.058767633	6.15E-11	1.65E-09	14.27457726
CES2	0.577704934	10.20581933	7.05782917	6.18E-11	1.66E-09	14.2696319
ARHGEF9	-1.440958982	7.890301817	-7.056470375	6.22E-11	1.67E-09	14.26247213
PRNP	-1.334138258	10.13658159	-7.055355845	6.26E-11	1.67E-09	14.25659994
CYP1B1	-1.528867724	10.72054712	-7.05108231	6.41E-11	1.71E-09	14.23408794
GPR161	-1.780166694	8.264274547	-7.042688665	6.70E-11	1.78E-09	14.18989167
TRPM3	1.438007161	7.503541811	7.042332665	6.71E-11	1.78E-09	14.18801774
PDGFD	-1.210056579	9.539351375	-7.031180952	7.13E-11	1.89E-09	14.12934058
CLIC2	-2.229933054	7.67300799	-7.014034532	7.82E-11	2.07E-09	14.03921055
YJU2	-1.979344903	7.643651763	-6.998187423	8.51E-11	2.24E-09	13.95600731
ST3GAL2	-1.176337005	7.960596033	-6.993655348	8.72E-11	2.29E-09	13.93222941
MALL	-1.264453497	8.424237761	-6.98962776	8.91E-11	2.34E-09	13.91110478
C4BPB	1.748772837	5.394048592	6.988130998	8.98E-11	2.35E-09	13.90325583
INHBE	2.456491169	5.628661812	6.986599774	9.05E-11	2.37E-09	13.89522703
NPC2	-1.043822066	12.061538	-6.98372351	9.19E-11	2.40E-09	13.88014804
WWOX	0.842505769	9.535596784	6.970898023	9.84E-11	2.56E-09	13.81294734
SULT1A2	0.817452684	10.1544103	6.953304862	1.08E-10	2.81E-09	13.72086638
RCN1	-1.061577936	10.07025402	-6.948920764	1.11E-10	2.87E-09	13.69793858
PLAT	-2.376828558	10.37822332	-6.940402574	1.16E-10	3.00E-09	13.65341124
PSMF1	0.776864384	9.751677515	6.933644507	1.20E-10	3.10E-09	13.61810419
PLPP3	-1.005186907	10.85926701	-6.923948359	1.26E-10	3.26E-09	13.56747763
DBN1	-1.102462884	9.394733746	-6.908103659	1.38E-10	3.54E-09	13.48482467
FHOD3	-2.174215342	7.123730264	-6.873893094	1.65E-10	4.24E-09	13.30669523
RGN	1.636010624	7.210234512	6.872618072	1.66E-10	4.26E-09	13.30006508
EDA	0.988593402	7.982780972	6.846473462	1.91E-10	4.88E-09	13.16425125
ATRN	-1.115129261	8.653398415	-6.841669158	1.96E-10	4.99E-09	13.13932312
MMP13	-2.911964501	7.262356856	-6.840834539	1.97E-10	5.01E-09	13.13499344
PEA15	-0.699220855	11.53578168	-6.829284817	2.09E-10	5.30E-09	13.07510591
CD74	-1.601675011	13.29265997	-6.82925039	2.09E-10	5.30E-09	13.07492748
FCN3	1.976651531	7.519825515	6.82157769	2.18E-10	5.51E-09	13.03517198
COL5A3	-1.079671461	9.062382409	-6.817438471	2.23E-10	5.62E-09	13.01373451
ARID5B	-1.293477152	11.1956247	-6.816826308	2.23E-10	5.63E-09	13.01056463
TGFBI	-1.375536819	11.40640974	-6.807168774	2.35E-10	5.91E-09	12.96057568
CYP4F3	2.583078207	6.061887102	6.8046332	2.38E-10	5.98E-09	12.94745723
SEC23A	-0.948201409	9.278332717	-6.799979348	2.44E-10	6.11E-09	12.92338589
SUGCT	-2.027480373	7.31442637	-6.798685687	2.46E-10	6.14E-09	12.91669614
FANCC	0.652653276	8.931350154	6.796118841	2.49E-10	6.21E-09	12.90342448
NNMT	-1.565967372	11.42145792	-6.782895149	2.67E-10	6.64E-09	12.83509376
IGKC	-3.208325163	11.78076611	-6.78270669	2.67E-10	6.64E-09	12.83412044
ECM2	-1.14123927	8.92876826	-6.778629034	2.73E-10	6.77E-09	12.81306425
RNASE1	-1.68304774	11.15935409	-6.768410794	2.88E-10	7.13E-09	12.76032832
SEC14L5	0.742600419	8.143236814	6.758702973	3.03E-10	7.49E-09	12.71026511
DDR2	-1.903317577	7.899242529	-6.758414706	3.04E-10	7.49E-09	12.7087791
CDA	2.304365685	5.049219218	6.752395163	3.14E-10	7.72E-09	12.6777559
PROC	1.819732552	4.554849099	6.748719932	3.20E-10	7.85E-09	12.65882179
MFAP4	-3.263906145	7.870982248	-6.748212892	3.21E-10	7.86E-09	12.65621004
MTAP	0.890157571	8.334837892	6.745691663	3.25E-10	7.94E-09	12.64322478
ENG	-1.11055006	9.660814906	-6.745397284	3.25E-10	7.94E-09	12.64170879
ALDOB	0.784691413	8.318663933	6.741817727	3.32E-10	8.08E-09	12.62327754
ESD	-0.650606081	11.8454507	-6.741270783	3.33E-10	8.08E-09	12.62046176
P2RY14	-1.609045541	7.588909381	-6.737343043	3.39E-10	8.24E-09	12.60024447
DAO	0.664797983	8.43300612	6.729991633	3.53E-10	8.55E-09	12.56242114
SGCE	-1.89050132	9.395010542	-6.726988149	3.58E-10	8.66E-09	12.54697433
FKBP9	-0.86789781	10.86314923	-6.725973138	3.60E-10	8.69E-09	12.54175499
SRF	-1.012617373	8.776380274	-6.7244243	3.63E-10	8.75E-09	12.53379142
TMOD1	1.051573406	7.973199364	6.716301416	3.79E-10	9.11E-09	12.4920423
IFNGR1	-0.902559038	10.76478663	-6.701823556	4.09E-10	9.81E-09	12.41769661
CCND2	-0.923697372	10.00112834	-6.701207608	4.10E-10	9.82E-09	12.41453552
COL8A1	-2.226940508	6.558291294	-6.69805537	4.17E-10	9.97E-09	12.3983604
ATP6V0A2	-1.509574257	7.783571182	-6.691083844	4.33E-10	1.03E-08	12.36260164
SYNRG	-0.854422183	9.793779169	-6.688438483	4.39E-10	1.04E-08	12.34903806
ASMTL	-1.099687865	9.799253623	-6.68592165	4.45E-10	1.06E-08	12.33613613
ESM1	-1.534160438	7.162072067	-6.683005194	4.51E-10	1.07E-08	12.32118885
SERPINE2	-1.187532527	10.21928612	-6.663991053	4.99E-10	1.18E-08	12.22382352
LTBP3	-1.171918225	10.00787051	-6.662376002	5.03E-10	1.19E-08	12.21556017
PLEKHO1	-1.203034825	8.504905667	-6.658589942	5.13E-10	1.21E-08	12.19619312
WNT6	0.680866782	9.826982145	6.655348678	5.22E-10	1.23E-08	12.17961756
DCHS1	-1.148732477	8.832294594	-6.651827541	5.31E-10	1.25E-08	12.16161563
AOC3	-1.564041717	8.216633999	-6.651416601	5.33E-10	1.25E-08	12.15951503
ASGR1	2.217889958	5.337326741	6.650430875	5.35E-10	1.25E-08	12.15447655
AHNAK2	-1.481598467	8.888777214	-6.645885515	5.48E-10	1.28E-08	12.13124839
ACTN1	-1.014414643	11.27110733	-6.642462078	5.58E-10	1.30E-08	12.11375921
EOGT	-1.280793355	7.349961392	-6.642150037	5.59E-10	1.30E-08	12.11216534
PDLIM2	-0.886643727	9.636550803	-6.641344707	5.61E-10	1.30E-08	12.10805198
LMOD1	-2.332970393	7.709557914	-6.641022054	5.62E-10	1.30E-08	12.10640405
LDB2	-1.435790526	8.367329447	-6.639382629	5.67E-10	1.31E-08	12.09803147
THBD	-1.148971514	8.975287614	-6.636044308	5.77E-10	1.33E-08	12.080986
PLA2G5	0.913213909	8.019656667	6.63255436	5.88E-10	1.35E-08	12.06317124
AOX1	1.674946039	7.956170469	6.632521935	5.88E-10	1.35E-08	12.06300574
ADIPOR1	1.056298289	10.68838469	6.627263834	6.04E-10	1.39E-08	12.03617485
PGLYRP4	0.879914872	8.175411819	6.620357641	6.26E-10	1.44E-08	12.00095148
PKD2	-1.08447466	8.536924414	-6.611591677	6.56E-10	1.50E-08	11.95627125
HSD11B1	1.264293163	8.211364983	6.611089767	6.57E-10	1.50E-08	11.95371398
GADD45B	-0.960895529	10.4460029	-6.609976333	6.61E-10	1.51E-08	11.9480413
DHX8	-1.774307237	8.389485106	-6.608269544	6.67E-10	1.52E-08	11.93934663
ITGB4	-1.373345057	9.026449271	-6.602112393	6.89E-10	1.56E-08	11.90799113
CPE	-1.96420899	10.25683354	-6.584557341	7.55E-10	1.71E-08	11.81867815
CXCR1	1.638567557	5.715858524	6.583248084	7.60E-10	1.72E-08	11.81202234
RGS3	-0.768491875	10.04046843	-6.572486086	8.03E-10	1.81E-08	11.75733925
NOTCH3	-1.200589777	9.890203983	-6.571704815	8.07E-10	1.82E-08	11.7533714
DNAH3	1.088548593	9.874615004	6.57006595	8.14E-10	1.83E-08	11.74504892
MKRN1	0.764486673	11.0236535	6.568880943	8.19E-10	1.84E-08	11.73903191
PDE6D	-1.626067877	8.143702996	-6.56696354	8.27E-10	1.85E-08	11.72929734
PXDN	-1.120998167	10.91487779	-6.566083642	8.31E-10	1.86E-08	11.72483065
WWTR1	-1.303380316	9.399652098	-6.556663869	8.72E-10	1.95E-08	11.67703281
COPZ2	-1.863574422	8.883601758	-6.553375424	8.87E-10	1.98E-08	11.66035537
CXCR2	2.600997519	5.170487639	6.54818455	9.11E-10	2.03E-08	11.634039
ACSL6	0.803824612	8.106059753	6.547695598	9.14E-10	2.03E-08	11.63156073
CRCP	0.716949846	9.178311824	6.542310221	9.39E-10	2.08E-08	11.60427141
OGFOD2	0.496335496	9.592637316	6.539860107	9.51E-10	2.11E-08	11.59186001
JCHAIN	-2.975072043	9.355530231	-6.523927948	1.03E-09	2.28E-08	11.51121544
EPB41L2	-1.033175263	9.559460593	-6.521215254	1.05E-09	2.31E-08	11.4974952
LGMN	-1.596733063	10.02781905	-6.519068923	1.06E-09	2.33E-08	11.48664173
SYNPO	-0.952300306	8.694818446	-6.513554689	1.09E-09	2.40E-08	11.45876658
ZFP36L2	-1.179575609	11.99091459	-6.512246759	1.10E-09	2.41E-08	11.45215673
FOLR2	-1.48450233	8.857528344	-6.507129784	1.13E-09	2.47E-08	11.42630422
CIDEB	0.995633502	8.891960267	6.505955523	1.13E-09	2.48E-08	11.42037308
MACF1	-0.791729131	11.22340255	-6.501315169	1.16E-09	2.54E-08	11.39694059
GID8	0.695651144	10.37332115	6.493180502	1.21E-09	2.64E-08	11.35588504
ALDH8A1	2.145653849	6.217990809	6.488416463	1.24E-09	2.70E-08	11.33185417
PDZRN3	-1.747710085	7.97881132	-6.485817379	1.26E-09	2.73E-08	11.31874791
GLE1	0.631043837	9.131960689	6.483738565	1.27E-09	2.76E-08	11.30826728
BACE1	-0.926800574	8.765941637	-6.480317493	1.29E-09	2.80E-08	11.29102351
NR1I3	1.924480186	6.700614669	6.477753724	1.31E-09	2.83E-08	11.27810423
VOPP1	-0.913762272	11.65413582	-6.465604734	1.40E-09	3.01E-08	11.21692187
NUDT2	-1.716857341	7.720800443	-6.460143756	1.44E-09	3.09E-08	11.1894411
CCL16	1.90604586	6.5176852	6.454050594	1.48E-09	3.18E-08	11.15879427
F13A1	-1.509528434	10.40003715	-6.449319162	1.52E-09	3.25E-08	11.13500763
PLXNA1	-1.375582655	9.322272047	-6.449099838	1.52E-09	3.25E-08	11.13390525
SCD5	1.651587175	9.285479693	6.44862031	1.52E-09	3.26E-08	11.13149507
CD5L	2.004725798	5.84216377	6.440566547	1.59E-09	3.39E-08	11.09103063
CPA3	-2.073125145	9.600852396	-6.438585299	1.60E-09	3.42E-08	11.08108058
DPYS	2.287484236	5.944617604	6.436648852	1.62E-09	3.45E-08	11.07135717
RARRES1	-2.623018281	9.118588488	-6.436216665	1.62E-09	3.45E-08	11.06918728
SLC25A16	0.95642455	10.72067024	6.432896944	1.65E-09	3.50E-08	11.05252251
DIXDC1	-1.737620432	8.034477528	-6.431570554	1.66E-09	3.52E-08	11.04586547
GIT1	0.95137058	9.197121066	6.426624865	1.71E-09	3.60E-08	11.02105022
CRHBP	1.944201027	6.535950149	6.42635794	1.71E-09	3.60E-08	11.01971121
BMP2K	-1.308932736	7.466234709	-6.420642775	1.76E-09	3.70E-08	10.99104903
DNAJC15	-1.357155461	10.17044443	-6.418298782	1.78E-09	3.74E-08	10.97929777
ITIH4	0.871211577	7.91911628	6.417897366	1.78E-09	3.74E-08	10.97728557
CYB5R3	-0.789406038	12.13425365	-6.407487239	1.88E-09	3.94E-08	10.92512681
DDRGK1	0.514685899	10.61110263	6.39063989	2.05E-09	4.29E-08	10.84081576
PTK7	-1.30349606	8.638449071	-6.389403679	2.06E-09	4.31E-08	10.83463417
GCKR	1.129237993	7.432923993	6.386096475	2.10E-09	4.38E-08	10.81810001
BAAT	1.697539582	4.482856697	6.384017789	2.12E-09	4.42E-08	10.80771023
CTSE	0.750775677	7.828265848	6.380192354	2.16E-09	4.49E-08	10.78859473
TDO2	1.452101197	8.141741809	6.378086764	2.19E-09	4.54E-08	10.77807596
FHL1	-1.742988184	10.47220195	-6.377781496	2.19E-09	4.54E-08	10.77655112
VNN2	2.743832433	5.268358065	6.377010691	2.20E-09	4.55E-08	10.77270105
COL4A2	-1.433966152	11.28943527	-6.367742853	2.31E-09	4.76E-08	10.72642998
C3AR1	-1.026186854	9.690531082	-6.364765928	2.34E-09	4.82E-08	10.7115753
GALC	-0.772435685	9.851018631	-6.357242267	2.43E-09	5.00E-08	10.67405019
MDFIC	-1.15337101	10.01190546	-6.356218063	2.45E-09	5.02E-08	10.6689438
NEK3	-1.412231955	8.106591623	-6.354106085	2.47E-09	5.07E-08	10.65841555
SCN10A	0.802376369	8.065231065	6.353140573	2.48E-09	5.08E-08	10.65360311
TENM3	-2.446723135	6.812250142	-6.351986144	2.50E-09	5.11E-08	10.64784959
VEGFC	-0.795827834	8.385680468	-6.344705661	2.59E-09	5.29E-08	10.61157831
TAB1	-1.419899215	7.472891649	-6.344260441	2.60E-09	5.29E-08	10.60936099
QKI	-1.030048069	10.21487914	-6.341462559	2.64E-09	5.36E-08	10.5954288
ITGB5	-1.217571914	11.6654702	-6.341204223	2.64E-09	5.36E-08	10.59414258
ITPKB	-1.254160316	8.716074416	-6.338461705	2.68E-09	5.43E-08	10.58048979
SLC4A4	1.032880868	8.623952062	6.332318328	2.76E-09	5.59E-08	10.54991903
EGR3	-1.428221312	8.844546058	-6.331498495	2.77E-09	5.60E-08	10.54584064
MYOF	-1.016283747	11.52437511	-6.330844319	2.78E-09	5.61E-08	10.54258655
CHRDL1	-1.826572283	8.615335641	-6.328664371	2.82E-09	5.67E-08	10.53174415
BLMH	-1.375167894	8.809740507	-6.325384538	2.86E-09	5.75E-08	10.51543527
ALDH4A1	1.137460075	8.451952505	6.322365878	2.91E-09	5.83E-08	10.50042931
RBP4	3.888232068	7.191904193	6.3206333	2.93E-09	5.87E-08	10.49181839
KIDINS220	-0.686138153	10.02675972	-6.317296249	2.98E-09	5.97E-08	10.47523704
ANK2	-1.209330025	8.397567255	-6.303634463	3.20E-09	6.38E-08	10.4074056
HAAO	1.695469144	7.168673576	6.301051419	3.24E-09	6.46E-08	10.39459009
MT1F	1.017458094	10.49148407	6.296749075	3.31E-09	6.59E-08	10.37325113
CPN1	1.012524383	7.740635499	6.293113479	3.37E-09	6.70E-08	10.35522564
IGLC1	-3.115431658	13.27274734	-6.29071588	3.41E-09	6.77E-08	10.34334148
F11	1.293997341	7.252885597	6.289867185	3.43E-09	6.79E-08	10.33913538
GAS6	-0.83968107	11.62545449	-6.287391191	3.47E-09	6.86E-08	10.32686631
WFDC1	-2.076713425	7.23826159	-6.287316352	3.47E-09	6.86E-08	10.32649551
ERVH-4	0.856333563	7.905658051	6.283117979	3.55E-09	6.99E-08	10.30569816
ELMO1	-1.31994326	8.366072307	-6.273418051	3.73E-09	7.34E-08	10.25767845
FECH	0.66826761	9.683319011	6.270996201	3.77E-09	7.41E-08	10.24569568
COL18A1	-0.932717481	9.81681757	-6.268720466	3.82E-09	7.49E-08	10.23443828
TOMM34	0.536547632	10.07899285	6.267814214	3.83E-09	7.51E-08	10.22995597
PECAM1	-1.285585243	10.85435305	-6.262572978	3.94E-09	7.70E-08	10.20404021
SEMA4G	0.799119916	8.046624862	6.257879262	4.03E-09	7.87E-08	10.18084232
ZFP36	-1.29745428	10.82753634	-6.25214254	4.15E-09	8.09E-08	10.15250317
CSF1R	-1.0822945	9.616220162	-6.249653676	4.20E-09	8.18E-08	10.14021297
OR10H3	0.953399049	8.016948303	6.24950821	4.21E-09	8.18E-08	10.13949473
NUP93	-2.024832505	7.959162161	-6.247984419	4.24E-09	8.23E-08	10.13197163
GPX2	1.586091467	7.783075331	6.243448672	4.34E-09	8.40E-08	10.10958448
ADRA2A	-1.366808818	8.72479944	-6.242411856	4.36E-09	8.44E-08	10.10446837
PXDC1	-1.041050662	9.461025218	-6.241525599	4.38E-09	8.46E-08	10.10009558
JCAD	-0.808460623	7.907728445	-6.241201434	4.39E-09	8.46E-08	10.09849624
RDH16	2.482066468	5.643400192	6.239401849	4.43E-09	8.52E-08	10.08961846
MAN2B2	-0.695477621	9.515521344	-6.23314275	4.57E-09	8.78E-08	10.05875237
SLCO1B3	1.866830498	4.665783072	6.233054355	4.57E-09	8.78E-08	10.05831659
NCK1	-0.824154222	9.483780006	-6.229407246	4.66E-09	8.92E-08	10.04033968
UBFD1	0.623521073	8.641825053	6.214176108	5.03E-09	9.62E-08	9.965330114
NMBR	2.059470285	5.807859235	6.208514616	5.17E-09	9.89E-08	9.937475889
ATF5	0.703118708	9.083901328	6.204900453	5.27E-09	1.01E-07	9.919702135
HBBP1	1.397682647	7.137498916	6.204220841	5.29E-09	1.01E-07	9.916360605
SLC25A11	0.610012369	9.604607094	6.203830176	5.30E-09	1.01E-07	9.914439874
DIO2	-1.02153126	8.69983233	-6.200950368	5.38E-09	1.02E-07	9.900283276
SPRING1	0.62434872	9.303096747	6.200877939	5.38E-09	1.02E-07	9.899927279
ACVRL1	-1.58200889	7.489260409	-6.200661613	5.38E-09	1.02E-07	9.89886402
GPR183	-1.705413599	7.687079559	-6.199832385	5.41E-09	1.02E-07	9.89478851
CHL1	-2.487553232	5.664895334	-6.199432273	5.42E-09	1.02E-07	9.892822147
TNFRSF25	0.777981203	8.859066122	6.199016707	5.43E-09	1.02E-07	9.890779909
BHLHE41	-1.448246418	9.134707802	-6.197267462	5.48E-09	1.03E-07	9.882184377
CYP3A5	1.739631597	6.528030005	6.195125727	5.54E-09	1.04E-07	9.871662139
OAZ1	0.503415343	13.79086201	6.194991566	5.54E-09	1.04E-07	9.87100308
IFT74	-1.830416913	6.941620381	-6.194581558	5.55E-09	1.04E-07	9.868989002
SNX7	-0.914105886	9.975107612	-6.181904355	5.92E-09	1.11E-07	9.806753213
PLVAP	-1.42716842	9.612564504	-6.181788248	5.92E-09	1.11E-07	9.806183555
TNS3	-1.138226843	11.1931443	-6.180581156	5.96E-09	1.11E-07	9.80026157
RNF123	0.761955567	8.969080426	6.174033746	6.16E-09	1.15E-07	9.768151803
ANAPC13	0.60075047	11.37601205	6.172960353	6.19E-09	1.15E-07	9.762889575
SMYD3	-1.001304789	10.00400398	-6.170540356	6.26E-09	1.16E-07	9.751027693
MECOM	-1.579385396	7.817277815	-6.1704101	6.27E-09	1.16E-07	9.750389309
P3H1	-0.617682328	9.465326055	-6.167755196	6.35E-09	1.18E-07	9.737379305
SPRY2	-1.620637501	8.184886499	-6.166140035	6.40E-09	1.18E-07	9.729466027
MED17	-0.776480171	8.968483113	-6.165918676	6.41E-09	1.18E-07	9.7283816
AHSP	1.431304743	7.691346176	6.165366424	6.43E-09	1.18E-07	9.725676248
IGFBP5	-2.351747859	12.3256835	-6.164387383	6.46E-09	1.19E-07	9.720880504
FYCO1	-1.078840777	9.275496397	-6.162550952	6.52E-09	1.20E-07	9.711886123
TPP2	-0.737772546	9.49696012	-6.162031796	6.54E-09	1.20E-07	9.70934371
CHSY1	-0.825253842	10.23330576	-6.160084098	6.60E-09	1.21E-07	9.699806562
FSCN1	-1.202531633	8.352169258	-6.158885513	6.64E-09	1.21E-07	9.693938417
ATG13	0.553509532	9.850188977	6.158069386	6.67E-09	1.22E-07	9.68994313
JOSD1	-1.107871811	9.564175005	-6.156815273	6.71E-09	1.22E-07	9.683804325
CLEC1B	1.675284234	7.067389793	6.15522122	6.76E-09	1.23E-07	9.676002592
INSRR	1.392670165	5.258506926	6.155176559	6.77E-09	1.23E-07	9.675784024
FIP1L1	-0.905564355	8.357914786	-6.150010131	6.94E-09	1.26E-07	9.650506378
COLEC11	1.818618405	7.119510232	6.148083157	7.01E-09	1.27E-07	9.641081524
CYP2C19	1.655096155	6.967753085	6.145725157	7.09E-09	1.28E-07	9.629550875
CHTOP	-0.780066845	10.41378063	-6.140787107	7.27E-09	1.31E-07	9.605412199
SLC12A8	-1.205771556	8.463679967	-6.136672755	7.42E-09	1.34E-07	9.585308736
BACE2	-1.754553685	10.31048747	-6.135907505	7.45E-09	1.34E-07	9.581570464
PTGES3	0.465602006	12.44977417	6.131137622	7.63E-09	1.37E-07	9.558275619
HOXD9	-0.955549614	7.996483773	-6.130263555	7.67E-09	1.38E-07	9.554008067
S100A8	2.782697496	9.678986433	6.127171302	7.79E-09	1.40E-07	9.538913308
NEDD9	-1.358657498	9.280951485	-6.123341527	7.94E-09	1.42E-07	9.520224587
ID4	-1.757944402	8.859456636	-6.109300769	8.51E-09	1.52E-07	9.451766976
MGA	-1.306971758	7.784761334	-6.106509867	8.63E-09	1.54E-07	9.438170644
FARP1	-1.019066951	10.25165529	-6.104841433	8.71E-09	1.55E-07	9.430044356
PSRC1	0.792597695	8.7069268	6.104692235	8.71E-09	1.55E-07	9.429317735
KRT38	0.925614806	7.770529978	6.103155881	8.78E-09	1.56E-07	9.421836032
GSN	-1.303415207	11.54129062	-6.1019269	8.83E-09	1.57E-07	9.415851974
EPAS1	-1.217835407	11.12243904	-6.097240152	9.04E-09	1.60E-07	9.393038182
SMARCAL1	-1.551608309	7.723180556	-6.097189165	9.04E-09	1.60E-07	9.392790047
KIF26B	-2.110369215	6.656964208	-6.089907486	9.38E-09	1.66E-07	9.357365691
SMAD1	-0.645233226	10.11983997	-6.085002469	9.61E-09	1.70E-07	9.333517654
FOXN3	0.726657564	9.191973298	6.084654532	9.63E-09	1.70E-07	9.331826429
BRD9	-0.834917082	9.609113507	-6.082947089	9.71E-09	1.71E-07	9.323527863
AGT	1.699258161	8.784296346	6.080225336	9.84E-09	1.73E-07	9.310302381
SEPTIN11	-0.834249223	10.34779787	-6.076867614	1.00E-08	1.76E-07	9.29399147
PCNX1	-1.442037561	7.345919748	-6.076664377	1.00E-08	1.76E-07	9.293004373
BCL2L1	0.859927344	9.276666982	6.076473054	1.00E-08	1.76E-07	9.292075154
FKBP4	0.996984443	11.08684143	6.073296891	1.02E-08	1.78E-07	9.276651752
PEX16	0.431681368	10.46071731	6.069942458	1.04E-08	1.81E-07	9.260367896
RPL3	-0.989473249	15.11769965	-6.06671537	1.05E-08	1.84E-07	9.244707291
ABCB6	0.782081578	8.557029054	6.05596885	1.11E-08	1.93E-07	9.192591831
MYC	-1.653171863	10.59613991	-6.052693932	1.13E-08	1.96E-07	9.176721038
PAX8	0.618281311	10.25642264	6.048108051	1.15E-08	2.01E-07	9.154505743
MRGBP	0.806194887	8.401409671	6.042386801	1.19E-08	2.06E-07	9.126804543
NOX4	-1.36609828	8.317713538	-6.036470274	1.22E-08	2.12E-07	9.098174398
ZNF507	1.007872518	7.861587506	6.025617764	1.29E-08	2.23E-07	9.045702759
CYP4F2	1.561051459	5.855750002	6.021732798	1.32E-08	2.27E-07	9.026932842
G6PC	2.613168728	3.122472801	6.02064822	1.32E-08	2.28E-07	9.021694084
HAUS5	0.604658827	9.635837473	6.020144961	1.33E-08	2.28E-07	9.019263422
PANX1	-0.65602065	8.704035103	-6.014806255	1.36E-08	2.34E-07	8.993485855
CLEC2B	-1.302957913	10.12609295	-6.012030961	1.38E-08	2.37E-07	8.980090988
BIRC5	1.04321996	9.11045246	6.011052393	1.39E-08	2.38E-07	8.975368851
SSRP1	-0.824269862	9.77040388	-6.007883659	1.41E-08	2.41E-07	8.960081116
SLC22A1	2.120391324	5.385403429	5.997169713	1.49E-08	2.54E-07	8.908427141
CHST4	0.707322512	8.217074657	5.995756611	1.50E-08	2.56E-07	8.901618467
STK16	-0.983102975	8.875946011	-5.990821254	1.53E-08	2.62E-07	8.877846308
CLDN17	1.510409447	6.757573484	5.982166464	1.60E-08	2.73E-07	8.836187358
KLKB1	1.880227373	6.469074915	5.979927673	1.62E-08	2.75E-07	8.825417108
ALOXE3	0.957360259	8.348937554	5.97255888	1.68E-08	2.85E-07	8.789985002
HEXB	-0.577186629	11.88382776	-5.966626067	1.73E-08	2.93E-07	8.761476942
PIK3R1	-1.045210173	10.41806412	-5.966069396	1.73E-08	2.94E-07	8.75880294
C1S	-1.828057755	12.30897617	-5.965436811	1.74E-08	2.94E-07	8.755764459
CRIM1	-1.145342568	9.03955609	-5.965131096	1.74E-08	2.94E-07	8.754296098
TMPRSS11D	0.974569117	7.999256149	5.964235669	1.75E-08	2.95E-07	8.749995585
PPP2R5D	0.617038821	9.911384376	5.960438375	1.78E-08	3.00E-07	8.731762501
RXRA	0.643996305	10.26313159	5.959971822	1.79E-08	3.01E-07	8.729522787
ZBTB38	-0.68552141	10.02733298	-5.950206614	1.87E-08	3.15E-07	8.682668865
MATN3	-1.89509157	6.556260478	-5.949695652	1.88E-08	3.15E-07	8.680218537
SIPA1L1	-1.490981627	8.468504154	-5.949418438	1.88E-08	3.15E-07	8.678889201
IKBKG	0.495464895	9.960573669	5.949123178	1.88E-08	3.15E-07	8.677473377
ITGA6	-1.250807852	9.283581967	-5.942067926	1.95E-08	3.26E-07	8.643654851
ATXN1	-1.066446872	9.43432825	-5.939775891	1.97E-08	3.29E-07	8.63267352
SCLY	0.510312361	9.007254527	5.938852333	1.98E-08	3.30E-07	8.628249407
MAGI1	1.039380207	8.028524596	5.936214246	2.01E-08	3.34E-07	8.615614518
MVK	0.575360684	10.04545029	5.934070501	2.03E-08	3.37E-07	8.605349759
RGS4	-1.45446964	8.743459294	-5.931323689	2.06E-08	3.41E-07	8.592200687
ATP10D	-1.103270091	8.561805658	-5.92497619	2.12E-08	3.52E-07	8.561829268
SVEP1	-1.925668042	7.622323701	-5.91761161	2.20E-08	3.64E-07	8.526616293
ITGB1	-0.728924408	12.46142703	-5.914899087	2.23E-08	3.69E-07	8.513653407
LBP	1.439087903	8.193699356	5.912443173	2.26E-08	3.72E-07	8.501919979
CEACAM3	0.747846125	8.757316047	5.912346738	2.26E-08	3.72E-07	8.501459307
SYMPK	-1.170478145	7.444025161	-5.90535053	2.34E-08	3.85E-07	8.468050796
ENPEP	-1.40188461	7.058750487	-5.904131919	2.35E-08	3.87E-07	8.462234132
OPHN1	1.329475324	12.42547177	5.902154975	2.37E-08	3.90E-07	8.452799364
ADGRG3	0.827344139	7.872873812	5.901261349	2.38E-08	3.91E-07	8.448535263
DHRS7B	-1.106322554	9.093611734	-5.900010871	2.40E-08	3.93E-07	8.442569043
CCL2	-2.414676173	9.134665338	-5.897686758	2.43E-08	3.97E-07	8.43148241
NDST2	-0.591664136	9.21710616	-5.876658689	2.69E-08	4.39E-07	8.331295274
PTGER3	-1.937810379	9.239053942	-5.875482555	2.70E-08	4.41E-07	8.325698164
ANKRD6	-1.184408858	7.684048623	-5.875318374	2.71E-08	4.41E-07	8.324916898
NPAP1	0.899278167	7.947905501	5.874276045	2.72E-08	4.43E-07	8.319957213
RHAG	0.714304798	8.503623878	5.870964389	2.76E-08	4.49E-07	8.304203068
ANO10	-1.041489704	9.168326727	-5.869252962	2.79E-08	4.52E-07	8.296063657
PPID	0.570073595	9.827242278	5.868982163	2.79E-08	4.52E-07	8.29477589
HLA-DMA	-1.086264794	10.87872398	-5.864870594	2.85E-08	4.61E-07	8.275228137
ABCA11P	-0.911203473	7.575297485	-5.862934571	2.88E-08	4.65E-07	8.266026581
IGF1	-1.572259097	8.874404449	-5.862643195	2.88E-08	4.65E-07	8.264641888
PLEKHM2	-0.945957397	8.59354909	-5.858390743	2.94E-08	4.74E-07	8.244438002
C1QL1	0.644506823	8.471440569	5.858156667	2.94E-08	4.74E-07	8.243326143
BCAN	0.863509986	8.773539593	5.85749524	2.95E-08	4.75E-07	8.240184518
OR7E12P	0.738416444	8.388032265	5.852511127	3.03E-08	4.86E-07	8.216518226
VSTM4	-2.004246598	6.89262796	-5.852358089	3.03E-08	4.86E-07	8.215791748
SLC6A12	0.947295304	7.831246245	5.850738286	3.05E-08	4.89E-07	8.208103172
TXNRD1	0.729448862	10.27323384	5.849812628	3.07E-08	4.90E-07	8.203710032
MRE11	-1.670222242	7.400579754	-5.849227428	3.07E-08	4.91E-07	8.200932912
MAF	-0.8713674	8.882959951	-5.848217134	3.09E-08	4.93E-07	8.196138878
TPM1	-1.061817985	12.35474462	-5.837329671	3.26E-08	5.19E-07	8.144508441
STX7	-0.58663699	10.09396031	-5.824262273	3.47E-08	5.53E-07	8.082619325
WBP1L	-0.656220944	10.97638662	-5.823153432	3.49E-08	5.55E-07	8.077371662
TMEM158	-2.186832176	8.18131572	-5.818942366	3.56E-08	5.66E-07	8.057448202
H3C6	0.784650407	8.317328786	5.796314376	3.98E-08	6.30E-07	7.950544395
MOBP	1.234677984	6.937517415	5.795307715	4.00E-08	6.33E-07	7.94579457
FKBP14	-0.82943394	8.526034584	-5.78971151	4.11E-08	6.48E-07	7.919398875
DNASE1L3	0.995385417	7.61960841	5.789453672	4.11E-08	6.48E-07	7.918183116
TRIM10	0.712954602	8.403041088	5.789388302	4.11E-08	6.48E-07	7.917874886
ABI2	0.482814581	9.530904118	5.789267707	4.11E-08	6.48E-07	7.917306269
SEMA5A	-0.943694511	8.916456039	-5.788735174	4.13E-08	6.48E-07	7.914795416
WDR70	-0.543097753	9.388896769	-5.78860079	4.13E-08	6.48E-07	7.91416183
CD93	-1.021214039	10.78989681	-5.78844687	4.13E-08	6.48E-07	7.913436147
MSC	-1.568726585	6.925329042	-5.778535984	4.33E-08	6.79E-07	7.866734965
PHLDB1	0.976756557	5.08386143	5.774082895	4.43E-08	6.93E-07	7.845767875
AP4M1	-1.302548689	8.008064146	-5.771636967	4.48E-08	7.01E-07	7.834255698
KLRG1	0.600195097	8.537680582	5.770695837	4.50E-08	7.03E-07	7.829826926
TMEM204	-0.891293563	10.00970703	-5.763999534	4.65E-08	7.25E-07	7.798328549
EGFR	-1.921559321	8.201618141	-5.76319051	4.67E-08	7.27E-07	7.794524584
RGS5	-1.894845687	10.73288916	-5.759272259	4.76E-08	7.40E-07	7.776106038
TRPM4	-2.203783532	7.813055245	-5.757288789	4.80E-08	7.46E-07	7.766785335
PROZ	1.373517567	7.443209204	5.756907969	4.81E-08	7.47E-07	7.764996019
SEC63	-0.637853313	10.16759971	-5.753403339	4.89E-08	7.59E-07	7.748532726
LIPC	1.426681317	4.47458303	5.75037247	4.97E-08	7.69E-07	7.734300062
TNFAIP3	-1.045765596	10.60983007	-5.746193712	5.07E-08	7.83E-07	7.714684779
NUAK1	-1.020192265	9.760663577	-5.745255422	5.09E-08	7.86E-07	7.710281636
RASSF4	-1.284025881	7.980273543	-5.745049318	5.10E-08	7.86E-07	7.709314508
WRAP53	0.468841839	9.582386104	5.744359907	5.11E-08	7.87E-07	7.706079652
PACC1	1.019009792	7.408874583	5.74397825	5.12E-08	7.88E-07	7.704288945
NFE2	2.176523625	5.652292191	5.739848616	5.23E-08	8.03E-07	7.684917812
LY6G5C	0.652300551	7.865267853	5.739621655	5.23E-08	8.03E-07	7.683853446
ENGASE	0.459601804	10.01391635	5.735458931	5.34E-08	8.18E-07	7.664336493
GSTM4	0.61254472	8.853256996	5.724743039	5.62E-08	8.60E-07	7.614136188
FAM3C	-0.755826845	9.953225346	-5.722016883	5.69E-08	8.71E-07	7.601374557
PLXNC1	-0.85383412	9.462396307	-5.714955551	5.89E-08	8.99E-07	7.568337099
ALDH1A3	-1.884456519	8.278094865	-5.714888905	5.89E-08	8.99E-07	7.568025409
ZFYVE26	-0.791367402	8.839051128	-5.707094477	6.12E-08	9.32E-07	7.531588384
CPVL	-1.1660538	8.978884205	-5.70276013	6.25E-08	9.50E-07	7.511340048
TUBGCP4	0.484875922	8.843826895	5.690446107	6.63E-08	1.01E-06	7.453867244
ACOT9	-0.942656784	9.359351532	-5.687420926	6.72E-08	1.02E-06	7.43976003
HEY2	-1.695233153	7.435162809	-5.686605859	6.75E-08	1.02E-06	7.435959972
GRPEL1	0.585481101	9.706695451	5.684558756	6.82E-08	1.03E-06	7.426417378
WDR1	-0.736746736	11.99659196	-5.672652034	7.22E-08	1.09E-06	7.370957494
DNAJC4	-0.642076091	8.934809997	-5.671874099	7.24E-08	1.09E-06	7.367336564
ADGRL2	-1.003068249	8.123192512	-5.67062773	7.29E-08	1.10E-06	7.361535952
ROCK2	-0.828861517	9.14811805	-5.670213109	7.30E-08	1.10E-06	7.359606481
FER	-1.619823297	6.473463364	-5.665437087	7.47E-08	1.12E-06	7.337387404
CALHM2	-0.604057861	9.214082948	-5.664353746	7.51E-08	1.13E-06	7.332349137
PDE1C	0.795322171	7.583214302	5.660759666	7.64E-08	1.15E-06	7.315638646
PLAGL1	-1.005548996	8.358519888	-5.659109238	7.70E-08	1.15E-06	7.307967344
ABCC5	0.803713007	10.08649223	5.658288275	7.73E-08	1.16E-06	7.304151981
PADI1	0.999585684	8.548054437	5.656282544	7.81E-08	1.17E-06	7.294831997
DACT1	-0.821180124	8.529333688	-5.655105804	7.85E-08	1.17E-06	7.289365051
SLCO3A1	-1.452090366	8.10196204	-5.654202775	7.88E-08	1.18E-06	7.285170216
NAP1L3	-1.654142647	7.197178763	-5.653584156	7.91E-08	1.18E-06	7.282296798
DHODH	0.588385986	8.254112633	5.649545051	8.06E-08	1.20E-06	7.263540547
DOCK4	-0.74987724	8.418429303	-5.648784544	8.09E-08	1.20E-06	7.260009964
GUSBP11	-1.632969598	10.88793207	-5.647835307	8.13E-08	1.21E-06	7.255603652
HLA-DQB1	-1.572634491	11.21592097	-5.638246588	8.51E-08	1.26E-06	7.211119933
DOCK2	-1.402151892	8.426349219	-5.636022715	8.60E-08	1.27E-06	7.200809939
IPO13	0.547825292	9.259100137	5.635427159	8.62E-08	1.28E-06	7.198049353
GNG11	-1.0242777	9.322723168	-5.631923239	8.77E-08	1.30E-06	7.181811396
NUP214	0.531757984	9.266265421	5.631492706	8.79E-08	1.30E-06	7.179816658
LINC00663	0.73715928	8.557022725	5.620647073	9.25E-08	1.36E-06	7.129599211
ST20	0.576446151	8.905705504	5.615251693	9.49E-08	1.40E-06	7.104640751
ATP5F1E	0.585542511	12.95326704	5.611860884	9.65E-08	1.42E-06	7.088963138
VNN1	1.525913535	6.63545177	5.611031759	9.69E-08	1.42E-06	7.085130556
ARL4C	-0.991610002	9.848433194	-5.610393307	9.72E-08	1.43E-06	7.082179598
ABCA2	0.563523572	9.0477065	5.60706202	9.87E-08	1.45E-06	7.066785734
MTTP	2.208004729	5.267122559	5.604000589	1.00E-07	1.47E-06	7.052644079
LRRC42	-0.858515683	8.712114589	-5.603627011	1.00E-07	1.47E-06	7.050918753
GTPBP3	0.615158018	9.542919631	5.597853446	1.03E-07	1.51E-06	7.024263675
RNF216	0.565166206	8.775648007	5.596003781	1.04E-07	1.52E-06	7.015728003
DCLRE1A	-1.319397576	7.997981069	-5.595470828	1.04E-07	1.52E-06	7.013268916
RNF10	0.641617652	10.06085373	5.595392772	1.04E-07	1.52E-06	7.012908774
KCNC3	1.767432755	6.622177515	5.591574172	1.06E-07	1.54E-06	6.995294048
ADAM15	-1.419903256	8.664388625	-5.589375373	1.07E-07	1.56E-06	6.985154791
PARP6	0.55987694	10.48968655	5.586792644	1.09E-07	1.58E-06	6.97324843
SYNDIG1	-1.50370766	8.529760304	-5.585770559	1.09E-07	1.58E-06	6.96853761
EFEMP1	-1.763967531	10.854006	-5.585767919	1.09E-07	1.58E-06	6.968525443
YAP1	-1.190037183	8.467826843	-5.58029636	1.12E-07	1.62E-06	6.94331637
RAI2	-1.663165723	8.548038048	-5.579794423	1.12E-07	1.62E-06	6.941004602
ZNF428	-1.733012968	7.502860824	-5.578086819	1.13E-07	1.63E-06	6.933140911
FYN	-0.773086433	9.823854899	-5.57630315	1.14E-07	1.65E-06	6.924928599
GRAMD2B	-1.39169374	8.061580771	-5.569050361	1.18E-07	1.70E-06	6.891553102
DYRK4	-1.30597365	9.023173492	-5.567164788	1.19E-07	1.71E-06	6.882880789
ZNF423	-1.272219275	8.365383117	-5.564680906	1.21E-07	1.73E-06	6.871459595
JMJD1C	-0.755337525	8.831292062	-5.562399227	1.22E-07	1.75E-06	6.86097107
SRRT	0.383494703	11.07072182	5.558409743	1.24E-07	1.78E-06	6.842638756
GOLGA1	0.503709704	9.258580261	5.558147741	1.24E-07	1.78E-06	6.841435115
CLDN10	0.807898404	8.008374919	5.553348627	1.27E-07	1.82E-06	6.819394444
NTRK2	0.829583325	7.960624649	5.550320151	1.29E-07	1.84E-06	6.805492076
RAB26	0.756825134	9.185446379	5.546866628	1.31E-07	1.87E-06	6.789644545
RUSC2	-1.360484432	7.690300539	-5.538063508	1.37E-07	1.95E-06	6.749277878
OGDHL	1.745726746	4.664076851	5.537393638	1.37E-07	1.95E-06	6.746207902
SIGLEC6	0.711164406	8.463228541	5.536344563	1.38E-07	1.96E-06	6.741400542
LTF	-4.044459699	10.00675527	-5.536063884	1.38E-07	1.96E-06	6.740114437
ANXA4	-0.515544979	11.09969253	-5.532652569	1.40E-07	1.99E-06	6.724486807
CACFD1	0.568727888	10.53479894	5.532201524	1.41E-07	1.99E-06	6.722420986
FUZ	-1.041848504	8.547641437	-5.529877398	1.42E-07	2.01E-06	6.711778068
MAP1S	-0.77142988	8.694161824	-5.529562226	1.43E-07	2.01E-06	6.710335019
PHACTR1	-1.721482094	6.408568759	-5.528655866	1.43E-07	2.02E-06	6.706185451
GATM	1.234613242	9.310597089	5.528359581	1.43E-07	2.02E-06	6.704829071
RNF4	-0.562282393	10.61916706	-5.527882202	1.44E-07	2.02E-06	6.702643753
PINK1	0.537418489	9.841744731	5.52526032	1.45E-07	2.04E-06	6.690643652
TMEM223	-1.071628206	10.00457172	-5.521311892	1.48E-07	2.08E-06	6.67257911
ZCCHC24	-1.013845196	9.929838146	-5.514490113	1.53E-07	2.15E-06	6.641388554
ARSL	1.026729731	7.942949281	5.513426034	1.54E-07	2.15E-06	6.636525646
ADAMTS12	0.757920553	8.10060131	5.511471588	1.55E-07	2.17E-06	6.627595309
CD163	-1.331513651	10.38028878	-5.511191877	1.55E-07	2.17E-06	6.626317414
PNMA1	-0.694236499	9.912878465	-5.504393345	1.60E-07	2.24E-06	6.595270481
HBEGF	-0.928692411	7.858083351	-5.502603949	1.62E-07	2.26E-06	6.587103005
ACSM5	0.823126849	8.049649759	5.499263835	1.64E-07	2.29E-06	6.571862138
IGK	-2.483790882	8.005106408	-5.498726181	1.65E-07	2.29E-06	6.569409405
KIZ	-1.883979556	7.521567564	-5.498134129	1.65E-07	2.30E-06	6.566708689
STK19	0.482178691	10.3745111	5.496627144	1.66E-07	2.31E-06	6.559835269
ADGRE3	1.875967405	5.518151131	5.495151275	1.68E-07	2.32E-06	6.553104968
SCG5	-1.268727086	8.409062424	-5.494405999	1.68E-07	2.33E-06	6.54970679
OSBPL3	-0.855021851	7.867117606	-5.492285179	1.70E-07	2.35E-06	6.540038309
MMP9	-1.81256256	11.09957219	-5.487841958	1.73E-07	2.40E-06	6.519790331
C6orf120	-0.471131373	9.409662388	-5.484839097	1.76E-07	2.43E-06	6.506112248
IL4R	-0.979503384	9.338034019	-5.483981279	1.77E-07	2.44E-06	6.502205779
DMWD	0.65011988	9.67519836	5.483249284	1.77E-07	2.44E-06	6.49887262
CYLC1	0.829052836	7.401609036	5.481824769	1.78E-07	2.45E-06	6.492386893
EXOC3	-1.332143685	8.541103159	-5.481388458	1.79E-07	2.46E-06	6.490400617
GGT5	-1.806569981	6.792906743	-5.479839521	1.80E-07	2.47E-06	6.483350031
ATG2A	0.483529608	9.306504377	5.47931603	1.81E-07	2.48E-06	6.480967461
FZD9	1.269526351	5.04342386	5.477963594	1.82E-07	2.49E-06	6.474812786
STON1	-1.335374749	7.860128623	-5.475848009	1.83E-07	2.51E-06	6.46518718
RASGRF1	0.603480359	7.86842808	5.473806363	1.85E-07	2.53E-06	6.455900309
HS3ST3A1	-2.305974878	5.948971867	-5.472358021	1.86E-07	2.55E-06	6.449313598
FBXO41	0.608818911	8.313241219	5.471769304	1.87E-07	2.55E-06	6.446636579
TNFRSF1A	-0.632641746	10.58856214	-5.467106879	1.91E-07	2.60E-06	6.425442301
GRM6	0.692770696	8.244380145	5.466528708	1.92E-07	2.61E-06	6.422814902
GMPR	1.269703832	7.869272197	5.465388001	1.93E-07	2.62E-06	6.417631697
TJP1	-0.634340072	10.70230142	-5.461946344	1.96E-07	2.66E-06	6.401997643
SIRT7	0.536766969	9.038808308	5.460854865	1.97E-07	2.67E-06	6.397040852
PDLIM5	-0.85009036	11.44218403	-5.459879711	1.98E-07	2.68E-06	6.392612889
FAN1	0.497962706	9.222533125	5.458046857	1.99E-07	2.70E-06	6.384291709
PXMP2	0.791492272	9.411668264	5.456400262	2.01E-07	2.72E-06	6.376817728
C3orf18	-1.347155974	7.465094646	-5.449320035	2.08E-07	2.80E-06	6.344697185
CPN2	1.653343705	5.82283349	5.449303506	2.08E-07	2.80E-06	6.344622234
KRT1	1.414087774	7.172433323	5.445103971	2.12E-07	2.86E-06	6.325583478
ACTR5	0.566166047	8.496858994	5.444145961	2.13E-07	2.86E-06	6.321241667
ARHGAP19	-1.538357548	7.649997456	-5.443979097	2.13E-07	2.86E-06	6.320485472
MFAP1	0.382874194	10.45257306	5.443558158	2.13E-07	2.87E-06	6.318577923
PIBF1	-0.804260825	7.991473181	-5.438584525	2.18E-07	2.93E-06	6.296046587
RNF19A	-1.060455419	8.735912084	-5.43682013	2.20E-07	2.95E-06	6.288056884
GRIN1	-1.117345524	7.693826022	-5.435812544	2.21E-07	2.96E-06	6.283495008
P2RY4	0.766704095	7.632363228	5.433209276	2.24E-07	2.99E-06	6.27171123
SLCO2B1	-0.729038633	10.12632205	-5.433195517	2.24E-07	2.99E-06	6.271648956
SLCO1B1	1.775969563	6.204362132	5.427084645	2.30E-07	3.08E-06	6.244002664
ALG6	0.497404375	9.623386207	5.425779917	2.32E-07	3.09E-06	6.238102597
HSPE1	0.667744632	10.79883223	5.42293042	2.35E-07	3.13E-06	6.225220267
MBD5	0.574621175	8.617029153	5.421929804	2.36E-07	3.14E-06	6.220697634
C22orf24	0.733920088	8.209816629	5.41946366	2.39E-07	3.17E-06	6.209553408
RARS1	-0.450171423	10.10439236	-5.418566505	2.40E-07	3.18E-06	6.205500102
DST	-0.899992878	10.04959853	-5.41823307	2.40E-07	3.19E-06	6.203993772
KDM4B	-1.282687263	10.70010449	-5.417791653	2.41E-07	3.19E-06	6.201999717
MADD	0.416491173	9.652253037	5.417673687	2.41E-07	3.19E-06	6.201466833
PLSCR4	-1.01002967	9.327973771	-5.415120298	2.44E-07	3.22E-06	6.189934444
STARD13	-1.036540649	8.96869255	-5.412460789	2.47E-07	3.26E-06	6.177926614
LAMA2	-1.194812826	8.395723977	-5.411667269	2.48E-07	3.27E-06	6.174344588
GLIPR1	-0.926724399	9.899539839	-5.40793939	2.52E-07	3.32E-06	6.157521259
MPP3	0.738624747	8.522759832	5.406070485	2.54E-07	3.35E-06	6.149090097
DCAF11	0.465951577	9.876674125	5.401155169	2.60E-07	3.42E-06	6.126924972
IL15RA	-1.262519523	8.747521896	-5.391861409	2.72E-07	3.57E-06	6.085052466
DDIT3	0.585162548	9.143550049	5.386657612	2.78E-07	3.65E-06	6.061628087
RAB6B	0.628093582	8.545547312	5.386309362	2.79E-07	3.65E-06	6.060061017
RIPOR2	1.097421792	7.929507779	5.385683481	2.79E-07	3.66E-06	6.057244815
HGH1	0.659020416	10.20621212	5.384036345	2.82E-07	3.68E-06	6.04983444
MICA	-0.921982121	8.241366402	-5.382744908	2.83E-07	3.70E-06	6.044025396
CNNM2	0.491759789	8.564876991	5.38164913	2.85E-07	3.72E-06	6.039097185
TRAPPC12	-1.210677172	8.521760056	-5.376723186	2.91E-07	3.80E-06	6.01695126
C1QB	-1.22745907	10.46559132	-5.369223581	3.02E-07	3.93E-06	5.983260819
OMD	-1.50121735	8.359854207	-5.369158752	3.02E-07	3.93E-06	5.982969724
ST3GAL4	-1.007769546	7.792662486	-5.368920912	3.02E-07	3.93E-06	5.981901803
MYH11	-2.339132337	8.496179585	-5.366462368	3.06E-07	3.97E-06	5.970864572
PSG9	0.704717254	8.122369734	5.365415888	3.07E-07	3.98E-06	5.9661676
RHPN1-AS1	0.550965768	8.777722487	5.363854556	3.09E-07	4.01E-06	5.959160931
MT1HL1	1.312261942	11.29643162	5.356361	3.20E-07	4.14E-06	5.925551739
WDTC1	0.675291295	9.910385764	5.352201175	3.26E-07	4.22E-06	5.906908209
RUFY3	-0.787356346	8.344438942	-5.351837673	3.27E-07	4.22E-06	5.905279525
SORBS1	0.83255877	9.636945602	5.345666608	3.36E-07	4.34E-06	5.877641214
CA14	1.019796039	7.977536401	5.341544598	3.43E-07	4.42E-06	5.85919194
NR1H4	1.683197202	6.098435644	5.336337475	3.51E-07	4.52E-06	5.835899616
ALS2CL	0.483475745	9.277880505	5.334604029	3.54E-07	4.55E-06	5.828149022
CZIB	-0.633536916	10.09092693	-5.332933046	3.57E-07	4.58E-06	5.820679321
CCDC130	-0.676876308	9.106200367	-5.330515818	3.61E-07	4.63E-06	5.809876505
GSTZ1	-1.608661875	8.306766749	-5.329446948	3.63E-07	4.65E-06	5.805100685
RWDD2A	-0.932880726	7.973946965	-5.328881403	3.63E-07	4.65E-06	5.802574028
PDE3B	0.65925293	8.430480289	5.328660224	3.64E-07	4.65E-06	5.801585932
WSB2	0.637136709	10.47448522	5.328582416	3.64E-07	4.65E-06	5.801238336
LXN	-0.881324272	9.85090751	-5.325875056	3.69E-07	4.71E-06	5.78914578
RIN2	-0.894763161	10.26454618	-5.325004862	3.70E-07	4.72E-06	5.785259895
RIN3	-0.676630448	9.095368272	-5.322692502	3.74E-07	4.76E-06	5.774936048
SEC31A	-0.53799746	12.00489499	-5.322658886	3.74E-07	4.76E-06	5.774785989
FRAT2	0.521519611	9.024197442	5.319768939	3.79E-07	4.82E-06	5.761887733
REL	-0.814675678	8.588362612	-5.315687494	3.86E-07	4.91E-06	5.743679712
SUSD6	-0.559484706	10.67062368	-5.313864059	3.90E-07	4.94E-06	5.735548109
HSF2BP	0.544725159	7.939008169	5.313782242	3.90E-07	4.94E-06	5.735183293
FNDC3B	-0.828187856	10.04311193	-5.30162398	4.12E-07	5.22E-06	5.681012371
SPHK1	-0.806625965	9.245106449	-5.301012132	4.13E-07	5.23E-06	5.678288516
RNF125	-1.050370895	7.802886507	-5.298992291	4.17E-07	5.27E-06	5.669297989
COL8A2	-1.104381308	9.401411504	-5.297640551	4.20E-07	5.30E-06	5.66328255
PDGFA	-0.847092975	8.945586262	-5.296461336	4.22E-07	5.32E-06	5.658035716
PNO1	0.767281185	10.15887676	5.296423004	4.22E-07	5.32E-06	5.657865176
GAS8	0.912271492	8.544887981	5.295600352	4.24E-07	5.33E-06	5.654205336
CNN3	-1.1747929	9.980167823	-5.29355887	4.28E-07	5.38E-06	5.645124783
S100A4	-1.152701484	10.98436899	-5.293357384	4.28E-07	5.38E-06	5.644228697
NFIX	-1.468009476	7.634108003	-5.293024276	4.29E-07	5.38E-06	5.642747293
GCA	0.822972855	8.107313609	5.286308327	4.42E-07	5.54E-06	5.612893425
CORO7	-1.420807272	7.028008755	-5.282689833	4.50E-07	5.63E-06	5.596819093
GYS2	2.316585008	4.164809288	5.282055468	4.51E-07	5.64E-06	5.594001839
IL1R1	-1.316194289	10.2175902	-5.280036248	4.55E-07	5.69E-06	5.585035898
CES1	1.857839425	8.005623272	5.27872216	4.58E-07	5.72E-06	5.579202204
GPR107	-0.748280267	9.486449552	-5.27848076	4.58E-07	5.72E-06	5.57813065
RPAP1	0.581682103	8.480086445	5.277424674	4.61E-07	5.74E-06	5.573443179
CALU	-0.70868219	11.07642938	-5.277104127	4.61E-07	5.74E-06	5.572020547
LPP	-0.534110437	10.64438443	-5.275708711	4.64E-07	5.77E-06	5.565828178
DOCK9	-0.962100671	8.406100302	-5.273432886	4.69E-07	5.82E-06	5.555731257
C11orf68	-0.662480844	9.555149175	-5.273411504	4.69E-07	5.82E-06	5.555636405
ID1	-1.090140291	9.678883009	-5.271881129	4.72E-07	5.86E-06	5.548848432
TMEM106C	0.954081151	10.71323025	5.270951392	4.74E-07	5.88E-06	5.544725238
DPF3	0.614072783	8.195234209	5.270492057	4.75E-07	5.88E-06	5.542688364
QRSL1	-0.692651647	9.026482909	-5.270311541	4.76E-07	5.88E-06	5.541887919
CAV2	-1.085937083	9.297380858	-5.269812136	4.77E-07	5.89E-06	5.539673546
RPL10A	-0.602123198	13.81252519	-5.266821351	4.83E-07	5.96E-06	5.526415336
NOS1	0.690726946	8.234824942	5.263912226	4.90E-07	6.04E-06	5.51352404
PPIC	-1.08106701	10.66432615	-5.261310336	4.96E-07	6.10E-06	5.501998319
RND3	-1.255575627	10.61900796	-5.260513554	4.98E-07	6.12E-06	5.498469547
AQP1	-1.201049393	10.20259532	-5.259812117	4.99E-07	6.13E-06	5.495363341
BAIAP2	0.897180269	8.634977525	5.258446364	5.02E-07	6.17E-06	5.489316126
DDX43	-2.058516736	5.227474002	-5.258253851	5.03E-07	6.17E-06	5.488463809
KIFAP3	-0.903650731	9.453165741	-5.250019154	5.22E-07	6.40E-06	5.452026207
KRI1	-1.675660558	7.476461482	-5.249801471	5.23E-07	6.40E-06	5.451063514
SPON1	-1.144337869	9.881451387	-5.246952212	5.29E-07	6.47E-06	5.438465296
GATA4	1.762618212	5.224511532	5.243762255	5.37E-07	6.56E-06	5.424366197
CHMP6	-0.749245362	8.823231704	-5.238880126	5.49E-07	6.70E-06	5.402799314
PDAP1	-0.715249969	10.02548158	-5.235801855	5.57E-07	6.79E-06	5.389208061
LTC4S	-1.836080004	5.981941822	-5.234517	5.60E-07	6.83E-06	5.383536758
MN1	-1.164358026	8.165730567	-5.232593113	5.65E-07	6.87E-06	5.375046567
PRR13	0.449134701	11.04542447	5.232541599	5.65E-07	6.87E-06	5.374819262
GARRE1	-0.539036778	9.461239492	-5.230482065	5.71E-07	6.93E-06	5.365732888
MMP3	-1.530626995	9.025757263	-5.228169917	5.77E-07	7.00E-06	5.355534929
PRKRA	-0.557222653	9.605612211	-5.226164517	5.82E-07	7.05E-06	5.346692414
RBM7	-0.631429582	9.165930799	-5.226158063	5.82E-07	7.05E-06	5.346663962
EIF2AK1	0.607606874	11.90757643	5.22559068	5.84E-07	7.06E-06	5.344162594
FLNA	-0.947166468	11.02304916	-5.225439488	5.84E-07	7.06E-06	5.343496078
ZNF358	-1.079327886	8.517486492	-5.225331819	5.84E-07	7.06E-06	5.343021439
AFF2	1.105681483	7.753650981	5.223604293	5.89E-07	7.10E-06	5.335406863
DPH5	0.482727835	10.19592833	5.21944398	6.00E-07	7.23E-06	5.317076147
DRD2	0.816666356	8.409179629	5.2187068	6.02E-07	7.25E-06	5.313829113
CAPN6	-1.584652317	5.922031607	-5.215241222	6.12E-07	7.36E-06	5.298568587
TBC1D2	-1.264747051	7.554654983	-5.214542751	6.14E-07	7.37E-06	5.295493741
H3-4	-1.486595021	4.601610146	-5.21136559	6.23E-07	7.47E-06	5.281510641
AKAP6	0.688601756	7.672636237	5.21060038	6.25E-07	7.49E-06	5.278143726
CPA2	0.568654233	8.434537518	5.210293745	6.26E-07	7.50E-06	5.276794634
ADAP1	0.664791276	9.861252123	5.2101009	6.26E-07	7.50E-06	5.275946206
MT1H	1.254147894	11.27854631	5.206842864	6.36E-07	7.60E-06	5.26161563
LIF	-1.573763307	7.168232973	-5.204555919	6.42E-07	7.67E-06	5.25156011
PDZD2	-1.47725127	7.590722473	-5.203163804	6.46E-07	7.71E-06	5.245440574
SULT1B1	0.956423917	8.03874978	5.193890885	6.74E-07	8.04E-06	5.204706882
RGL1	-0.681282754	9.934589115	-5.193576411	6.75E-07	8.04E-06	5.203326352
MAP3K4	-0.655161767	9.467201682	-5.191111427	6.83E-07	8.12E-06	5.192507136
GALNT2	-0.622244096	10.22380712	-5.19072213	6.84E-07	8.13E-06	5.190798773
PTGDS	-1.558777012	10.0206041	-5.184223766	7.04E-07	8.37E-06	5.162294822
PAPPA2	0.774683335	8.687937558	5.182682189	7.09E-07	8.42E-06	5.15553657
TGIF1	-0.675205144	10.19706606	-5.181665817	7.13E-07	8.45E-06	5.151081567
ERG	-0.773683868	8.033217696	-5.179398973	7.20E-07	8.53E-06	5.141147618
MCAM	-0.841451539	9.38683524	-5.167839661	7.59E-07	8.98E-06	5.090538111
GRIK5	0.766802934	8.943290906	5.167019324	7.62E-07	9.00E-06	5.08694944
FKSG49	0.677551473	10.58637217	5.165718072	7.66E-07	9.05E-06	5.081257753
ADD3	-0.964318513	10.82360116	-5.16541893	7.67E-07	9.05E-06	5.079949442
NECAB3	0.718615911	9.506564513	5.163839927	7.73E-07	9.11E-06	5.073044478
CX3CL1	-0.95292363	8.967631821	-5.16062624	7.84E-07	9.23E-06	5.058995564
GJB1	1.391513128	7.421524351	5.15879013	7.90E-07	9.30E-06	5.050971561
ZBTB20	-0.733442147	9.948739402	-5.157254336	7.96E-07	9.35E-06	5.044261494
SMARCE1	-0.717120498	10.93080551	-5.156787986	7.98E-07	9.37E-06	5.042224225
GSTA1	0.528816475	8.624793637	5.155124732	8.04E-07	9.43E-06	5.034959281
KRT15	-3.203355125	8.740633999	-5.154939825	8.04E-07	9.43E-06	5.034151724
CRYAB	-1.298650682	9.516111663	-5.15108376	8.18E-07	9.58E-06	5.017315439
G6PC2	0.71532585	7.99241862	5.14833619	8.29E-07	9.69E-06	5.005324368
KANK2	-0.716255403	10.13393257	-5.14782273	8.31E-07	9.70E-06	5.003083993
ADTRP	0.657040821	8.381216043	5.147814728	8.31E-07	9.70E-06	5.003049078
GNG12	-0.920214304	10.82919628	-5.145448927	8.40E-07	9.79E-06	4.992728415
GBP1	-1.730842828	10.2857958	-5.14491901	8.42E-07	9.80E-06	4.990417139
KCNJ8	-1.059737966	8.43886234	-5.144848921	8.42E-07	9.80E-06	4.990111452
PROCR	-0.8865992	7.710428065	-5.143993154	8.45E-07	9.83E-06	4.98637933
UGT2B15	1.96404291	7.39775161	5.139852797	8.61E-07	1.00E-05	4.968328735
LARP4	0.515697566	10.03275186	5.136712781	8.73E-07	1.01E-05	4.95464602
EHBP1L1	-0.873812116	8.43623843	-5.135602941	8.78E-07	1.02E-05	4.94981125
ACAA1	0.473669431	10.06481095	5.131869982	8.93E-07	1.03E-05	4.933554755
LILRB1	-1.500709506	8.077494661	-5.130714992	8.97E-07	1.04E-05	4.928526608
WDR46	-1.410735412	8.152003159	-5.12915834	9.04E-07	1.05E-05	4.9217511
ADAM21	0.692767157	7.683172804	5.126132446	9.16E-07	1.06E-05	4.908584636
CSF1	-0.798574459	9.50372876	-5.125367062	9.19E-07	1.06E-05	4.905255103
TNK1	0.549058543	9.554967707	5.124545279	9.22E-07	1.06E-05	4.901680613
HNRNPH1	0.74663644	12.17980394	5.122870943	9.29E-07	1.07E-05	4.894399021
RCBTB2	-0.758925063	8.460151415	-5.121041319	9.37E-07	1.08E-05	4.886443984
REV3L	-0.74861813	8.552063165	-5.117132335	9.54E-07	1.10E-05	4.869454707
SCRT1	1.357569547	4.21307606	5.11595264	9.59E-07	1.10E-05	4.864329278
CHST12	-0.927850051	9.100523364	-5.115458777	9.61E-07	1.10E-05	4.86218383
UBB	0.619201494	15.11524203	5.114955255	9.63E-07	1.10E-05	4.859996567
ELAC2	-0.942685195	8.886360275	-5.114570533	9.65E-07	1.11E-05	4.85832547
AKAP13	-0.630003464	9.736683755	-5.113610007	9.69E-07	1.11E-05	4.854153656
C10orf88	-1.456960833	7.248908236	-5.103673766	1.01E-06	1.16E-05	4.811030012
TSHB	0.854759201	7.738077841	5.103522398	1.01E-06	1.16E-05	4.810373522
CCZ1	0.695798411	8.268616099	5.101181852	1.02E-06	1.17E-05	4.800224184
TTTY15	0.811683966	7.099092698	5.100315673	1.03E-06	1.17E-05	4.796468987
TRIM3	0.546840794	8.460106181	5.098676356	1.04E-06	1.18E-05	4.789363173
MMS19	-0.438022069	9.446622788	-5.095984731	1.05E-06	1.19E-05	4.777699467
NAA60	0.403804772	11.19116712	5.095249863	1.05E-06	1.20E-05	4.774515787
SAMSN1	-1.039275441	8.095935447	-5.095240428	1.05E-06	1.20E-05	4.774474917
SMAD6	-1.486892602	7.118132266	-5.095016602	1.05E-06	1.20E-05	4.773505297
PHACTR2	-0.682133355	9.29313253	-5.092914316	1.06E-06	1.21E-05	4.76439959
MMP1	-3.167919568	6.908730063	-5.091051997	1.07E-06	1.22E-05	4.756335454
ALG12	-1.211915587	7.44364091	-5.089245267	1.08E-06	1.22E-05	4.748513996
RHOBTB1	-1.0658749	8.217277261	-5.087033621	1.09E-06	1.24E-05	4.738942272
ACTG2	-1.254971974	9.202586035	-5.083697421	1.11E-06	1.25E-05	4.724509121
TNFSF14	1.420029255	4.232499398	5.083411025	1.11E-06	1.25E-05	4.723270412
ADIPOQ	-2.338926977	8.188370789	-5.081626968	1.12E-06	1.26E-05	4.715555203
RIOK3	0.53044146	10.30296262	5.076646391	1.14E-06	1.29E-05	4.694026575
HLA-DPB1	-1.267814134	12.3698231	-5.075631047	1.15E-06	1.29E-05	4.689639546
ATP6V0A1	0.466994435	9.975620742	5.071449377	1.17E-06	1.32E-05	4.67157815
HSPB2	-1.776664537	6.102540822	-5.07085191	1.17E-06	1.32E-05	4.668998432
CD80	0.554896901	8.357255958	5.069815136	1.18E-06	1.32E-05	4.664522397
ELSPBP1	0.556924485	8.047494743	5.068749534	1.18E-06	1.33E-05	4.659922576
AKR1C4	2.022275043	4.816414737	5.064455765	1.21E-06	1.35E-05	4.641394775
PYHIN1	0.672704352	7.776334217	5.063431473	1.21E-06	1.36E-05	4.636976536
NID1	-0.710533975	8.849307857	-5.062952654	1.22E-06	1.36E-05	4.634911388
JAK3	0.536065689	9.137115633	5.062709376	1.22E-06	1.36E-05	4.633862179
C9orf78	0.583812906	9.006140035	5.058675171	1.24E-06	1.38E-05	4.616468657
CST1	-2.336070637	7.531494697	-5.055032282	1.26E-06	1.41E-05	4.600770656
HINFP	-1.170032724	8.01291789	-5.048752734	1.30E-06	1.44E-05	4.57372937
WDR13	-0.746887812	9.795001089	-5.044806197	1.32E-06	1.47E-05	4.556746696
SERPINA7	1.626029085	6.506059445	5.044303833	1.32E-06	1.47E-05	4.554585602
TRIM66	0.543416052	8.350063006	5.043816951	1.32E-06	1.47E-05	4.552491252
AIF1	-1.386704039	10.23204978	-5.043542305	1.33E-06	1.47E-05	4.551309909
PHC3	-0.831918507	7.048417033	-5.036107568	1.37E-06	1.52E-05	4.519347887
LSS	0.569811869	9.978761006	5.03381779	1.38E-06	1.54E-05	4.509510791
NQO1	1.258857458	10.72202266	5.03363832	1.39E-06	1.54E-05	4.508739902
APOF	2.256947737	4.852373061	5.032256047	1.39E-06	1.54E-05	4.502803208
HHIPL2	1.151716871	7.770780501	5.029972011	1.41E-06	1.56E-05	4.492996061
ZNF787	-1.44542863	6.885345039	-5.029547143	1.41E-06	1.56E-05	4.491172117
IGHM	-2.378014759	10.30013214	-5.021489359	1.46E-06	1.61E-05	4.456600912
SWAP70	-0.71584822	8.928552665	-5.021216437	1.46E-06	1.62E-05	4.45543065
ARG2	0.597921692	8.568971573	5.020834858	1.47E-06	1.62E-05	4.453794551
RECQL	-0.61668747	8.931933673	-5.019723878	1.47E-06	1.62E-05	4.449031494
HGFAC	1.209421222	4.838382935	5.019620578	1.47E-06	1.62E-05	4.448588657
KIR2DL1	0.675943953	5.162978004	5.01337059	1.52E-06	1.67E-05	4.421807619
NRXN2	-1.487964777	6.215596382	-5.009949829	1.54E-06	1.69E-05	4.407159728
ADAT1	0.548827959	9.01955163	5.008879899	1.55E-06	1.70E-05	4.402579677
TMA7	0.577223421	13.25988998	5.003259688	1.59E-06	1.74E-05	4.378532592
PSG2	1.475250996	5.756822504	5.003061746	1.59E-06	1.74E-05	4.377686009
MTMR4	0.657918855	9.874243512	5.001975785	1.59E-06	1.75E-05	4.37304186
ARHGEF17	-1.030538581	8.771744613	-5.001407511	1.60E-06	1.75E-05	4.370611901
OIP5	0.909984167	7.992113715	5.000911059	1.60E-06	1.75E-05	4.368489217
WARS2	-0.565442869	8.499932689	-4.999008203	1.62E-06	1.76E-05	4.360354537
SPSB3	0.495253468	11.23905051	4.997731184	1.63E-06	1.77E-05	4.354896528
IMPDH1	0.515039901	9.802108644	4.995262988	1.64E-06	1.79E-05	4.344350202
SLC25A38	0.566348001	9.260793311	4.988451206	1.69E-06	1.84E-05	4.31526336
ORC3	-0.775136536	8.91424153	-4.986898408	1.71E-06	1.85E-05	4.308636729
LGALS14	0.722056895	7.647922384	4.986233488	1.71E-06	1.86E-05	4.305799603
TAS2R16	1.146129365	7.138831387	4.986223772	1.71E-06	1.86E-05	4.305758148
SLC4A1AP	0.348844068	9.060652995	4.985778459	1.71E-06	1.86E-05	4.303858209
PSG4	0.830437495	8.29751008	4.985726963	1.71E-06	1.86E-05	4.303638505
RHOD	0.521944723	11.47044458	4.984905149	1.72E-06	1.86E-05	4.300132557
NAA11	0.931392443	7.39213032	4.977987696	1.77E-06	1.92E-05	4.27063819
FUT8	-1.046546905	9.328147141	-4.977692594	1.78E-06	1.92E-05	4.269380591
TAC3	0.706165567	8.665486761	4.977517956	1.78E-06	1.92E-05	4.268636381
ALDH6A1	0.633836203	9.887553786	4.977281131	1.78E-06	1.92E-05	4.267627199
PIKFYVE	-0.558045263	8.486779093	-4.975177392	1.80E-06	1.94E-05	4.258664029
PRKD3	-0.833798747	8.459735526	-4.974295881	1.80E-06	1.94E-05	4.25490907
CLN6	-1.533416217	7.195957341	-4.972849941	1.81E-06	1.95E-05	4.248750844
ADORA3	-0.491968384	8.998678518	-4.969733837	1.84E-06	1.98E-05	4.235483759
TRPM2	0.635909778	8.928032204	4.969247531	1.84E-06	1.98E-05	4.233413802
FOSB	-2.52962413	7.683223004	-4.965803248	1.87E-06	2.01E-05	4.218757362
CDC7	0.655850366	8.330605759	4.964288432	1.88E-06	2.02E-05	4.21231366
MADCAM1	0.830302017	7.783533225	4.958499311	1.93E-06	2.07E-05	4.187700875
TESK2	0.692371854	9.171429914	4.958440687	1.93E-06	2.07E-05	4.187451737
SIRT2	0.486486796	9.941593183	4.956473065	1.95E-06	2.09E-05	4.179091004
NRF1	0.454113259	8.220405506	4.95531676	1.96E-06	2.10E-05	4.174178785
PRR16	-2.075658505	5.580458198	-4.955025023	1.96E-06	2.10E-05	4.172939556
RPL15	-0.645468315	13.98295652	-4.951677528	1.99E-06	2.13E-05	4.158723916
SKP1	0.522274557	13.57632998	4.951154725	2.00E-06	2.13E-05	4.156504372
ASF1B	0.88545632	8.919520571	4.951060714	2.00E-06	2.13E-05	4.156105269
PTGIS	-1.207166237	9.400438787	-4.947529528	2.03E-06	2.16E-05	4.141118309
F13B	1.955553273	4.834509061	4.947437764	2.03E-06	2.16E-05	4.14072895
RRAS	-0.933580312	9.17846969	-4.946843841	2.03E-06	2.16E-05	4.138209017
LILRA5	1.069585477	7.07926617	4.94601218	2.04E-06	2.17E-05	4.134680764
STAG1	-0.516886402	9.702563806	-4.941666459	2.08E-06	2.21E-05	4.116251279
TADA3	-0.845080548	9.360738672	-4.940057909	2.10E-06	2.22E-05	4.109432616
PALMD	-1.145505359	8.718930689	-4.93679346	2.13E-06	2.25E-05	4.095599444
TTI1	0.714849807	8.440639113	4.936237377	2.13E-06	2.25E-05	4.09324368
FZD1	-0.802268081	9.120064062	-4.936091135	2.13E-06	2.25E-05	4.092624179
LMCD1	-0.629964243	10.11791121	-4.934708851	2.15E-06	2.27E-05	4.086769287
ABCD4	-0.57862998	8.324844698	-4.934106721	2.15E-06	2.27E-05	4.084219228
GPR182	0.840182461	7.662388652	4.9318221	2.17E-06	2.29E-05	4.074545748
CSF3R	1.386258129	7.494198412	4.931329638	2.18E-06	2.29E-05	4.072460996
CD99	-0.861103276	12.38278259	-4.930364187	2.19E-06	2.30E-05	4.068374364
HTRA2	-0.898019278	9.139528322	-4.929964652	2.19E-06	2.30E-05	4.066683348
KCNE4	-1.790239867	8.403156914	-4.928740527	2.20E-06	2.32E-05	4.061502905
ISOC1	0.929513986	9.641971623	4.927853155	2.21E-06	2.32E-05	4.057748158
SLC18A2	-1.4529292	6.347400421	-4.927462086	2.22E-06	2.32E-05	4.056093576
DCXR	0.867155479	11.04553189	4.927405151	2.22E-06	2.32E-05	4.055852698
C1QTNF3	-1.297999666	9.053147284	-4.926461317	2.23E-06	2.33E-05	4.051859831
DIAPH2-AS1	1.131554415	6.978574979	4.925837193	2.23E-06	2.33E-05	4.049219795
AKIP1	-1.163161588	8.121125752	-4.925148005	2.24E-06	2.34E-05	4.046304812
GRK1	1.484344217	6.273505375	4.925015045	2.24E-06	2.34E-05	4.04574248
TBXAS1	-1.208617654	7.809155381	-4.924061171	2.25E-06	2.35E-05	4.041708545
C1QA	-1.050935485	10.4601083	-4.916001675	2.33E-06	2.43E-05	4.007647238
CTSC	-1.356771345	10.7353705	-4.911217491	2.38E-06	2.48E-05	3.987447065
SERPINF2	1.104382954	7.648790346	4.910515914	2.39E-06	2.48E-05	3.984485991
CP	2.150198218	7.841064292	4.90800629	2.41E-06	2.51E-05	3.973896371
CYP2A6	1.386743579	8.994847781	4.907716735	2.42E-06	2.51E-05	3.972674816
CYP2A7	1.327468295	8.55018257	4.90756196	2.42E-06	2.51E-05	3.972021879
UGGT2	-0.717926532	8.488265381	-4.906645419	2.43E-06	2.52E-05	3.968155659
PPARG	-1.954422139	6.875586567	-4.906281486	2.43E-06	2.52E-05	3.96662063
DCT	0.930372751	7.834925504	4.905248644	2.44E-06	2.53E-05	3.962264673
AFAP1	-1.570540616	5.642517603	-4.90465926	2.45E-06	2.53E-05	3.959779269
ZKSCAN3	0.612069095	8.209554665	4.904622973	2.45E-06	2.53E-05	3.959626257
ABCB11	1.533870539	5.404589786	4.904367836	2.45E-06	2.53E-05	3.958550427
CAMK2B	0.414839575	9.008423587	4.904084964	2.45E-06	2.53E-05	3.957357701
BTN3A3	-1.175427756	8.215698138	-4.901179146	2.49E-06	2.56E-05	3.94510817
JAM2	-0.743999895	9.020726611	-4.899828757	2.50E-06	2.58E-05	3.939417356
PPP6R1	0.498961883	9.273761154	4.897244536	2.53E-06	2.60E-05	3.928530056
MYO1D	-1.081693976	8.059183571	-4.897099391	2.53E-06	2.60E-05	3.927918685
SLC66A3	1.161316435	6.143938485	4.896461363	2.54E-06	2.61E-05	3.925231369
STAG3L4	0.858135747	7.205814943	4.893125477	2.58E-06	2.65E-05	3.91118503
PRAF2	-0.876035416	9.356396249	-4.892173047	2.59E-06	2.65E-05	3.907175915
REXO2	-0.694080392	11.25449416	-4.891270163	2.60E-06	2.66E-05	3.903375873
GAST	0.661852007	8.131658196	4.890910538	2.60E-06	2.66E-05	3.901862431
DNAH6	0.667131773	5.83293737	4.890239057	2.61E-06	2.67E-05	3.89903679
CLUH	0.538142461	9.542107916	4.887401954	2.64E-06	2.70E-05	3.887101139
SLC6A3	-0.910123152	7.524689038	-4.885619878	2.66E-06	2.72E-05	3.879606515
CSGALNACT2	-0.682678073	8.316974841	-4.884416544	2.68E-06	2.73E-05	3.874546939
RC3H1	0.668776738	7.977529194	4.883985754	2.68E-06	2.74E-05	3.872735841
ZMYND8	0.696762453	10.17478624	4.882572126	2.70E-06	2.75E-05	3.866793574
DDIT4	-1.207986604	10.75917475	-4.876219625	2.77E-06	2.82E-05	3.84010576
SOD1	0.545775584	12.94977803	4.871232094	2.83E-06	2.88E-05	3.819169921
TACC1	-0.786361512	10.9048826	-4.867809635	2.88E-06	2.93E-05	3.804812617
SENP3	-0.784579617	8.464823825	-4.866759772	2.89E-06	2.94E-05	3.800409874
GNAI2	-0.708031597	10.38693468	-4.866616663	2.89E-06	2.94E-05	3.799809779
SMPD2	-1.108660357	7.868179213	-4.865784797	2.90E-06	2.94E-05	3.796321798
NME6	0.429582756	8.785835078	4.865630108	2.90E-06	2.94E-05	3.795673237
METTL1	0.533766848	9.12043335	4.865568764	2.90E-06	2.94E-05	3.795416049
TAZ	0.562297007	8.709601244	4.864772976	2.91E-06	2.95E-05	3.792079848
ACTN2	0.912021636	7.843149364	4.864216756	2.92E-06	2.95E-05	3.789748225
LMNA	-0.658131352	11.35155456	-4.86188428	2.95E-06	2.98E-05	3.779972804
ARL6IP5	-0.679048579	12.40955613	-4.85945167	2.98E-06	3.01E-05	3.769781327
SSBP3	0.64123329	8.355475903	4.859379393	2.98E-06	3.01E-05	3.769478578
HAGH	0.728248749	9.742323274	4.856928401	3.02E-06	3.04E-05	3.75921392
FUT6	0.766826359	9.481997804	4.854914594	3.04E-06	3.06E-05	3.750782972
SGK2	0.724559893	8.085984201	4.852127353	3.08E-06	3.10E-05	3.739118157
AGPAT5	-0.569250942	9.336850343	-4.851768941	3.08E-06	3.10E-05	3.737618526
GABARAPL2	0.578161984	11.73094622	4.85151679	3.09E-06	3.10E-05	3.736563552
PA2G4	0.451334333	10.46399334	4.851424719	3.09E-06	3.10E-05	3.736178343
TMPRSS15	0.672671166	8.992156365	4.850056219	3.11E-06	3.12E-05	3.730453438
CNIH3	-1.218882219	6.906277559	-4.849028424	3.12E-06	3.13E-05	3.726154584
FKBP5	-2.510376299	6.272515138	-4.848126182	3.13E-06	3.14E-05	3.722381411
ACKR3	-1.017068987	9.073696877	-4.845958955	3.16E-06	3.17E-05	3.713320154
TPBG	-0.855208631	11.90993117	-4.845750425	3.17E-06	3.17E-05	3.712448435
CFP	1.289805195	3.659752253	4.845114782	3.17E-06	3.17E-05	3.709791425
PPP2R2B	1.20081839	7.348274797	4.842923097	3.20E-06	3.20E-05	3.700632037
NTRK3	0.599430573	8.590775099	4.838911179	3.26E-06	3.25E-05	3.683873386
CEP76	-1.520996582	7.453092935	-4.838712586	3.26E-06	3.25E-05	3.683044081
KCNMB2	1.139906458	7.437998779	4.837403196	3.28E-06	3.27E-05	3.677576816
GRIP2	1.061746736	7.914760499	4.837377704	3.28E-06	3.27E-05	3.677470383
CELSR3	0.821633603	8.381694516	4.83721647	3.29E-06	3.27E-05	3.676797242
FMO4	0.528546982	9.023820988	4.83627603	3.30E-06	3.28E-05	3.67287127
DPM2	0.450424647	9.60597332	4.835243575	3.31E-06	3.29E-05	3.668561806
CAV3	1.33316948	7.120781157	4.834671256	3.32E-06	3.29E-05	3.666173238
KRT5	-1.935555151	8.801058954	-4.824125961	3.48E-06	3.45E-05	3.622199178
PPY2P	1.396660232	5.130750763	4.822644032	3.50E-06	3.47E-05	3.61602509
EVA1B	-1.14549103	9.724841783	-4.821540204	3.52E-06	3.48E-05	3.611427155
SUGP1	-0.508874107	8.614353967	-4.821475513	3.52E-06	3.48E-05	3.611157714
BLVRB	0.918499182	10.52792606	4.819488666	3.55E-06	3.50E-05	3.602883624
STXBP6	0.628278513	7.668382455	4.818135127	3.57E-06	3.52E-05	3.597248317
VCL	-0.667356725	11.87714395	-4.817874908	3.57E-06	3.52E-05	3.596165055
SRP14	0.392059913	13.09618607	4.815751695	3.61E-06	3.55E-05	3.587327964
KCNJ15	0.628475109	8.483557854	4.815013727	3.62E-06	3.56E-05	3.584257104
SS18L2	-0.504855396	10.27627154	-4.814268611	3.63E-06	3.57E-05	3.581156848
IFNA17	0.762173346	8.403029046	4.813838318	3.64E-06	3.57E-05	3.579366658
ZNF839	0.524787221	8.511163036	4.806101069	3.76E-06	3.69E-05	3.547196437
ANK1	1.423218764	7.268932203	4.803872489	3.80E-06	3.73E-05	3.537937339
PHLDA1	-0.860998927	8.724173053	-4.800499437	3.85E-06	3.78E-05	3.523929243
MGP	-1.79170239	13.53015148	-4.799790791	3.86E-06	3.79E-05	3.520987183
MCL1	-0.661568283	12.63518935	-4.799646667	3.86E-06	3.79E-05	3.520388867
INPP5B	-1.085390208	8.136910797	-4.79673098	3.91E-06	3.83E-05	3.508287513
JAK1	-0.532955915	11.09179266	-4.796139992	3.92E-06	3.84E-05	3.505835312
LAS1L	-0.67101099	9.21619228	-4.795975059	3.93E-06	3.84E-05	3.505150993
MASP2	0.910732675	7.51658949	4.790027337	4.03E-06	3.93E-05	3.480484822
CD44	-1.08697895	11.54044778	-4.786821514	4.08E-06	3.98E-05	3.467199006
SMOX	-1.134304474	8.365970891	-4.785189299	4.11E-06	4.01E-05	3.460437144
NCR2	0.752044099	8.315536161	4.784678424	4.12E-06	4.02E-05	3.45832106
SMC3	-0.624045589	9.584066473	-4.783394607	4.15E-06	4.03E-05	3.45300412
OR10J1	0.995845002	7.099127376	4.780489689	4.20E-06	4.08E-05	3.440977221
HLA-DMB	-0.794594283	11.03147213	-4.776529029	4.27E-06	4.15E-05	3.424587939
ARHGEF3	-0.613666737	9.446349882	-4.776160948	4.28E-06	4.15E-05	3.423065313
CAPZB	-0.477060372	11.58070275	-4.774349037	4.31E-06	4.18E-05	3.415571321
NEU2	1.123157568	4.589234522	4.773536748	4.33E-06	4.19E-05	3.412212399
MMP14	-0.810815519	10.49408211	-4.773100445	4.33E-06	4.20E-05	3.410408402
ASL	0.675159083	9.157260213	4.772667796	4.34E-06	4.20E-05	3.408619631
GART	0.464713686	9.093811458	4.771975419	4.35E-06	4.21E-05	3.405757271
DUSP6	-1.118236804	10.0882691	-4.771076401	4.37E-06	4.22E-05	3.40204109
GUK1	0.587425012	11.35940791	4.770052059	4.39E-06	4.24E-05	3.397807488
FCN1	1.218847647	7.881655137	4.769966261	4.39E-06	4.24E-05	3.397452918
ZNF415	-0.934097881	7.832430778	-4.769765881	4.40E-06	4.24E-05	3.396624835
MFGE8	-0.959796783	8.576435468	-4.766363401	4.46E-06	4.30E-05	3.38256779
UBE2E3	-1.14285706	9.530930129	-4.765567584	4.48E-06	4.31E-05	3.379281001
TMEM115	-0.618605255	9.061646997	-4.765265259	4.48E-06	4.31E-05	3.378032479
JUNB	-0.847901895	9.736362791	-4.762320856	4.54E-06	4.36E-05	3.365875903
OSER1	0.467757446	9.755817582	4.761046612	4.56E-06	4.38E-05	3.360616628
SOCS5	-0.482352658	9.500700273	-4.759948796	4.59E-06	4.40E-05	3.356086359
CLDN5	-1.258976365	8.625843849	-4.757825035	4.63E-06	4.44E-05	3.347324581
GNRHR	1.06095544	7.069464974	4.757464967	4.63E-06	4.44E-05	3.345839369
GAB2	-1.06862345	9.420350908	-4.756169915	4.66E-06	4.46E-05	3.340498209
RPS6KA6	0.963351952	7.554605601	4.755875833	4.67E-06	4.46E-05	3.339285478
TPPP3	-1.91143349	7.382686352	-4.752257889	4.74E-06	4.53E-05	3.324370371
DONSON	0.534543311	8.504242304	4.75040335	4.78E-06	4.56E-05	3.316728185
TM4SF5	0.96490411	7.562704362	4.750328298	4.78E-06	4.56E-05	3.316418955
TAOK3	-0.557368656	9.160098603	-4.747853282	4.83E-06	4.61E-05	3.306223431
CLIP3	-1.224576609	7.838282178	-4.746297409	4.86E-06	4.63E-05	3.299816195
MOB4	0.502292407	10.52157799	4.745006112	4.89E-06	4.66E-05	3.294499679
POMGNT1	0.675439444	8.872058199	4.742578793	4.94E-06	4.70E-05	3.284508815
MERTK	-0.596816769	8.483755961	-4.742408886	4.94E-06	4.70E-05	3.283809615
CYP2W1	-1.55112028	6.290379854	-4.74134284	4.97E-06	4.72E-05	3.279423059
INPP4B	-1.223799188	8.345626313	-4.739746422	5.00E-06	4.75E-05	3.27285549
PHF11	-0.640980182	10.58085305	-4.734665951	5.11E-06	4.85E-05	3.251965525
RANBP10	0.47415507	8.474143799	4.733663563	5.13E-06	4.86E-05	3.247845829
SLC28A1	0.699957413	7.849287885	4.732411715	5.16E-06	4.89E-05	3.242701784
FAS	-0.824968131	8.983404187	-4.72783258	5.26E-06	4.98E-05	3.223893892
MYRF	1.401328262	6.678251638	4.726515512	5.29E-06	5.00E-05	3.218486772
MOS	0.693504376	7.580964118	4.722151344	5.39E-06	5.09E-05	3.200577936
AP2M1	-0.477317932	11.69443658	-4.721607964	5.40E-06	5.10E-05	3.198348966
NEUROD6	1.074392221	6.89892449	4.720743732	5.42E-06	5.12E-05	3.194804241
SLC2A9	0.398676893	8.981452442	4.718315088	5.48E-06	5.17E-05	3.184845487
S100A10	-0.93846821	12.81440865	-4.717975279	5.49E-06	5.17E-05	3.183452388
SULT1A1	0.766702823	10.82703187	4.717443466	5.50E-06	5.18E-05	3.181272286
BRME1	1.005669187	6.058891283	4.716157804	5.53E-06	5.20E-05	3.17600262
CAP1	-0.524595146	12.79710404	-4.716070293	5.53E-06	5.20E-05	3.175643967
SLC6A2	1.630721558	6.290669689	4.714623063	5.57E-06	5.23E-05	3.16971341
IMPDH2	-0.869170586	11.80723418	-4.713872495	5.58E-06	5.24E-05	3.166638209
ART4	1.437659287	6.26377248	4.712605269	5.61E-06	5.27E-05	3.161446995
N4BP3	0.629495335	7.921529498	4.712207245	5.62E-06	5.27E-05	3.159816694
HTR2A	0.624161917	7.591645775	4.709934654	5.68E-06	5.32E-05	3.150510137
TBK1	0.422221688	9.669552493	4.707785243	5.73E-06	5.36E-05	3.141711059
NTNG1	0.597967056	8.000107736	4.706071091	5.77E-06	5.40E-05	3.134695927
NPRL3	0.643811582	9.488832025	4.705479757	5.79E-06	5.41E-05	3.132276342
APLNR	-1.04812458	8.105586079	-4.701994835	5.87E-06	5.48E-05	3.118021494
GABRP	-2.453264292	7.655134742	-4.700132996	5.92E-06	5.52E-05	3.110408956
F7	0.92671217	8.138115921	4.698775133	5.95E-06	5.55E-05	3.104858437
RASSF1	-0.646121121	8.959049032	-4.695431286	6.04E-06	5.63E-05	3.091194874
MLN	0.882796883	7.613381279	4.695244051	6.05E-06	5.63E-05	3.090430011
PDSS2	-0.75999168	8.517280818	-4.692933929	6.10E-06	5.68E-05	3.080994905
COL11A2	0.447773902	9.012022051	4.69103947	6.15E-06	5.72E-05	3.073260026
TMPRSS6	0.709645984	8.787704531	4.688376894	6.22E-06	5.78E-05	3.062392906
WDR91	-0.981749616	7.936437101	-4.687668188	6.24E-06	5.79E-05	3.059501137
MAN2B1	-0.67879813	10.3665546	-4.687546209	6.25E-06	5.79E-05	3.059003452
BMP7	0.920219467	8.335373554	4.686690669	6.27E-06	5.81E-05	3.05551305
GPR4	-1.002399652	7.72017306	-4.686171431	6.28E-06	5.82E-05	3.053394909
BTNL3	0.642645111	8.511157761	4.684427489	6.33E-06	5.86E-05	3.046282069
CHCHD2	0.455511324	13.34654074	4.684212721	6.34E-06	5.86E-05	3.045406253
MMP7	-1.439115361	9.953236422	-4.683158981	6.36E-06	5.88E-05	3.041109566
SUPT16H	0.378099078	10.54474298	4.6803683	6.44E-06	5.95E-05	3.029733848
WDR45B	0.525777812	11.16156772	4.678888543	6.48E-06	5.98E-05	3.023703914
ATXN7L3B	0.496929757	11.41125852	4.676617315	6.54E-06	6.03E-05	3.014451522
MRPL4	-1.152993156	9.066447755	-4.676237185	6.55E-06	6.04E-05	3.012903295
DOLPP1	0.390046405	9.786283327	4.674521722	6.60E-06	6.08E-05	3.005917566
FCGBP	-1.87372535	7.925418721	-4.673810494	6.62E-06	6.09E-05	3.003021849
SLC38A4	1.925124928	4.977764686	4.67343132	6.63E-06	6.10E-05	3.001478201
CYP4A11	1.111975071	7.635104082	4.672764619	6.65E-06	6.11E-05	2.998764236
ROGDI	0.580847293	10.11319271	4.66795123	6.79E-06	6.23E-05	2.979178677
PODXL	-0.901739973	10.12610057	-4.667528221	6.80E-06	6.24E-05	2.977458177
KDM3A	-0.459417613	9.763170864	-4.665601434	6.86E-06	6.28E-05	2.969622842
MLF2	0.576794271	10.7854884	4.664759426	6.88E-06	6.30E-05	2.966199548
TNFRSF10C	0.863441147	7.486853895	4.664124347	6.90E-06	6.31E-05	2.963617851
TLE4	-0.732263347	8.23210077	-4.663338449	6.92E-06	6.33E-05	2.960423412
OXSM	0.356474216	9.281178414	4.660317709	7.01E-06	6.41E-05	2.948148724
NEUROD4	0.882235531	7.266343669	4.659943991	7.02E-06	6.41E-05	2.946630542
NEURL1	0.557281042	8.145295495	4.659387849	7.04E-06	6.42E-05	2.944371454
RGR	1.501261666	5.760184826	4.658532031	7.06E-06	6.44E-05	2.94089545
KYAT1	0.497784774	8.603741756	4.656868661	7.11E-06	6.48E-05	2.934140832
TCF7L2	-0.979111336	10.61315514	-4.655777099	7.15E-06	6.50E-05	2.929709187
ETNPPL	1.610510894	6.238715691	4.655637104	7.15E-06	6.50E-05	2.929140875
CTSO	-0.541234786	10.71652287	-4.653580116	7.21E-06	6.56E-05	2.920791966
MEIS2	-0.799937941	8.048468199	-4.653196207	7.22E-06	6.56E-05	2.919234056
DYNC1I2	-0.560914762	11.52127497	-4.651958434	7.26E-06	6.59E-05	2.914211806
CEP170B	0.408185643	9.844876681	4.65140027	7.28E-06	6.60E-05	2.911947386
KCNS1	0.85824823	8.377731116	4.650335673	7.31E-06	6.63E-05	2.907628972
MLXIPL	1.091837206	7.698820754	4.649780058	7.33E-06	6.64E-05	2.905375478
WLS	-1.26127499	8.161735453	-4.649688632	7.33E-06	6.64E-05	2.905004686
ADAM17	-0.492236508	9.244529981	-4.64922057	7.35E-06	6.64E-05	2.903106474
TP53BP2	-0.665765396	8.887928661	-4.646854477	7.42E-06	6.71E-05	2.893513032
AHNAK	-0.884358686	11.63323321	-4.645088213	7.48E-06	6.75E-05	2.886353987
SCAMP5	0.611872213	8.877116989	4.644770606	7.49E-06	6.76E-05	2.885066873
PPFIA3	0.651664593	8.677733598	4.644204286	7.50E-06	6.77E-05	2.882772005
KHK	1.356803924	7.008470103	4.641394987	7.59E-06	6.84E-05	2.871391091
STX17	0.477235697	8.369099333	4.641300594	7.60E-06	6.84E-05	2.871008781
GOLM1	-1.548722827	10.6128396	-4.64084682	7.61E-06	6.85E-05	2.869170979
IGFBP4	-1.217040447	11.73911088	-4.639071675	7.67E-06	6.89E-05	2.861982858
ZNF280A	0.777625854	7.493519556	4.638946083	7.67E-06	6.89E-05	2.861474371
PLEKHF2	0.82328229	9.970427701	4.63627213	7.76E-06	6.97E-05	2.850650771
PPP1R14D	0.534983036	8.125611586	4.636055691	7.77E-06	6.97E-05	2.849774875
RARRES2	-1.439254796	10.01298174	-4.63525659	7.79E-06	6.99E-05	2.846541293
FCHSD2	-0.734277449	8.688574353	-4.632046068	7.90E-06	7.08E-05	2.833554018
PTPRA	-0.592092605	9.221642224	-4.63172081	7.91E-06	7.08E-05	2.832238653
CNMD	0.756875004	7.757052129	4.630874165	7.94E-06	7.10E-05	2.828815078
OTULINL	-1.183669222	7.282010602	-4.630531067	7.95E-06	7.11E-05	2.827427831
BCORL1	0.56013118	8.812778077	4.629291139	7.99E-06	7.14E-05	2.822415059
MS4A6A	-0.792239917	10.55341513	-4.625648509	8.12E-06	7.24E-05	2.807694441
INHA	0.629834479	7.614336795	4.623520929	8.19E-06	7.30E-05	2.799100442
VDR	-0.615356939	9.104098074	-4.622100643	8.24E-06	7.34E-05	2.79336508
CORIN	-1.626200725	6.667076281	-4.620954933	8.28E-06	7.37E-05	2.788739456
PELI1	-0.949110117	8.928978517	-4.619846433	8.32E-06	7.40E-05	2.784264876
LAMB3	-0.958198697	8.54715307	-4.617159328	8.41E-06	7.48E-05	2.773421412
CXCL6	1.464073281	6.135875533	4.614207251	8.52E-06	7.57E-05	2.761514104
MAN2C1	0.468075113	9.111458149	4.613810561	8.53E-06	7.58E-05	2.759914475
PXMP4	0.598565341	10.06260536	4.613044495	8.56E-06	7.60E-05	2.756825645
KRT2	0.62892904	8.135511038	4.611987164	8.60E-06	7.62E-05	2.752563046
FOSL2	-1.250809683	8.197300435	-4.61180295	8.60E-06	7.62E-05	2.751820467
STX12	-0.403984637	10.01961292	-4.60894907	8.71E-06	7.71E-05	2.740319113
SCAPER	0.574124154	8.096292139	4.607781227	8.75E-06	7.74E-05	2.73561415
RALB	-0.54369608	10.69667114	-4.607519691	8.76E-06	7.74E-05	2.734560604
SLC5A7	1.653576794	5.479824949	4.607388279	8.76E-06	7.74E-05	2.734031256
HLA-DPA1	-1.031788326	13.32380515	-4.60725888	8.77E-06	7.74E-05	2.733510024
PLAUR	-0.796184202	9.800499898	-4.604375831	8.87E-06	7.83E-05	2.721899693
RAB17	0.642572252	9.4172636	4.602677824	8.94E-06	7.88E-05	2.715064185
MEIS1	-0.600676628	8.228830456	-4.602362676	8.95E-06	7.89E-05	2.713795728
MAN2A1	-0.719456917	9.926356937	-4.599266238	9.07E-06	7.98E-05	2.701336174
SELE	-1.64828135	6.395143358	-4.598117375	9.11E-06	8.02E-05	2.696714931
CLIP2	-1.150060658	7.322495717	-4.59569499	9.20E-06	8.09E-05	2.686973839
VDAC3	0.713175118	12.12921279	4.595306433	9.22E-06	8.10E-05	2.6854117
MACROH2A1	0.394639392	12.16791415	4.592041264	9.35E-06	8.21E-05	2.672288437
BATF3	-1.201889626	8.180127091	-4.590776941	9.40E-06	8.24E-05	2.667208784
KCNB1	0.568861024	7.986504696	4.590617862	9.40E-06	8.24E-05	2.66656973
PSEN2	-0.830188996	9.073631669	-4.588824691	9.47E-06	8.30E-05	2.659367314
TTPA	1.331716282	6.598843995	4.588051828	9.50E-06	8.32E-05	2.656263695
RTF2	0.469853033	10.33250627	4.587965301	9.51E-06	8.32E-05	2.655916251
CDC37	-0.649335082	9.647211299	-4.587140138	9.54E-06	8.34E-05	2.652603088
GLYAT	1.152319751	7.213008694	4.586037234	9.58E-06	8.37E-05	2.648175447
DRD5	0.517922022	8.538980301	4.584541524	9.64E-06	8.42E-05	2.642172149
ZNF227	-0.951598393	7.603669906	-4.58420797	9.66E-06	8.43E-05	2.640833567
KIAA0930	-0.532084242	10.42826029	-4.583631651	9.68E-06	8.44E-05	2.638520928
C14orf132	-1.066422709	8.975936327	-4.583258912	9.70E-06	8.45E-05	2.637025322
BRD8	0.466026651	10.2269487	4.582919852	9.71E-06	8.45E-05	2.635664931
MEF2A	-0.641211347	7.851833348	-4.582079207	9.74E-06	8.48E-05	2.632292389
ACRV1	0.566265853	8.161896247	4.581959402	9.75E-06	8.48E-05	2.631811789
TUBGCP3	-0.956357594	8.230310262	-4.580449071	9.81E-06	8.52E-05	2.625753847
CEMIP	-1.384942716	7.976299956	-4.578642215	9.89E-06	8.58E-05	2.618508513
WAC	0.49475858	10.99073758	4.578251018	9.90E-06	8.59E-05	2.616940128
RBM38	0.744035496	8.650511683	4.577913969	9.92E-06	8.60E-05	2.615588914
NIPSNAP1	0.506571938	10.66964291	4.577021337	9.95E-06	8.62E-05	2.612010755
VGLL3	-1.281608618	6.377259517	-4.57680981	9.96E-06	8.62E-05	2.611162912
POLA2	-1.090219622	7.518993819	-4.575641364	1.00E-05	8.66E-05	2.606480089
CLEC4M	0.951405426	7.307464631	4.573810217	1.01E-05	8.72E-05	2.599143137
IGHD	-2.053223064	9.617382361	-4.572375854	1.01E-05	8.77E-05	2.593397539
PELO	-0.458310514	9.312250798	-4.571555583	1.02E-05	8.79E-05	2.590112403
KDR	-0.803606944	7.582449576	-4.571384227	1.02E-05	8.79E-05	2.589426192
LEFTY1	1.012591723	7.131827141	4.568603378	1.03E-05	8.88E-05	2.578292661
IFFO1	-0.500543276	9.278962465	-4.568583795	1.03E-05	8.88E-05	2.578214276
MIIP	0.462453693	9.813399349	4.567057611	1.04E-05	8.93E-05	2.572106158
PCSK6	0.830862315	7.781408858	4.566634612	1.04E-05	8.94E-05	2.570413493
MLH3	0.460786749	8.502169716	4.565480126	1.04E-05	8.98E-05	2.565794331
PCLAF	1.051025159	10.72378082	4.565445942	1.04E-05	8.98E-05	2.565657573
TRIB2	-0.917283598	9.516851292	-4.564867797	1.05E-05	8.99E-05	2.563344723
YKT6	-1.194197255	8.547928076	-4.564638638	1.05E-05	8.99E-05	2.562428041
GIMAP6	-1.092282819	8.13230955	-4.564054592	1.05E-05	9.01E-05	2.560091897
MRPL46	0.405983375	9.27046159	4.562162507	1.06E-05	9.07E-05	2.552525224
ALPG	0.519936956	8.416800077	4.562135194	1.06E-05	9.07E-05	2.552416015
IL17RC	0.435620762	9.7471535	4.561286454	1.06E-05	9.09E-05	2.549022583
TENT5A	-0.882244719	9.691888139	-4.559032876	1.07E-05	9.17E-05	2.540014631
VGF	0.672944944	8.270379953	4.557598588	1.08E-05	9.22E-05	2.534283268
BNIP3L	0.862621499	10.99423842	4.557089643	1.08E-05	9.23E-05	2.532249871
GAS8-AS1	1.706456368	5.344103079	4.557042155	1.08E-05	9.23E-05	2.532060149
GALNT8	1.045048689	7.137194953	4.55646422	1.08E-05	9.25E-05	2.529751337
DERL2	-0.775725364	9.518426324	-4.555348742	1.09E-05	9.28E-05	2.525295695
GAL	0.836240373	7.125083881	4.555110401	1.09E-05	9.29E-05	2.524343777
TBX6	0.706778759	8.046388268	4.554331101	1.09E-05	9.31E-05	2.521231569
ESYT1	-0.543255643	10.1416548	-4.55428526	1.09E-05	9.31E-05	2.521048511
KPNA1	0.595594812	9.332364953	4.553517238	1.10E-05	9.33E-05	2.517981757
HACD1	-1.426212648	6.978136431	-4.552438519	1.10E-05	9.37E-05	2.513675028
EPHA4	-1.715718297	6.259394992	-4.549484331	1.12E-05	9.47E-05	2.501884512
SOX2	1.010795784	7.362194918	4.548933472	1.12E-05	9.49E-05	2.499686603
ATP5PB	0.347220119	12.30033006	4.546831885	1.13E-05	9.56E-05	2.491303189
PON3	2.093488728	8.207440491	4.546763218	1.13E-05	9.56E-05	2.491029317
ARMC9	-1.133786135	7.628990988	-4.545983838	1.13E-05	9.59E-05	2.487921078
BMP15	0.673264895	7.64850487	4.544387431	1.14E-05	9.64E-05	2.481555709
GPRC5B	-1.074412257	9.003393466	-4.542997826	1.15E-05	9.69E-05	2.476016294
ADAMTS9	0.479243605	8.310634978	4.54160764	1.15E-05	9.74E-05	2.470475839
ADAM20	1.000674352	7.305876858	4.541235703	1.16E-05	9.75E-05	2.468993737
ATF3	-1.077499229	9.818768463	-4.539595706	1.16E-05	9.81E-05	2.462459726
MAP4	-0.43856337	10.39145913	-4.539398438	1.16E-05	9.81E-05	2.4616739
PRKCSH	0.39688055	10.58168579	4.5382132	1.17E-05	9.86E-05	2.456952981
FOXN3-AS2	1.464451259	5.739110655	4.534947651	1.19E-05	9.98E-05	2.443950788
RXRG	1.275781645	6.886783456	4.534675131	1.19E-05	9.99E-05	2.442866035
CASP9	0.34106974	9.46409529	4.527907608	1.22E-05	0.000102654	2.415943963
CDR2L	-1.319540046	8.437547402	-4.526624744	1.23E-05	0.000103132	2.410843984
MRTO4	-0.739162962	9.570799655	-4.526365764	1.23E-05	0.000103173	2.40981455
CDH10	0.703640258	7.031936853	4.526190857	1.23E-05	0.000103178	2.40911933
TDRKH	0.552255232	7.947563283	4.525891007	1.23E-05	0.000103237	2.407927528
GPR12	0.570527786	8.244379339	4.525032447	1.24E-05	0.000103535	2.404515382
SMPDL3B	-2.205820363	5.343733039	-4.521452268	1.25E-05	0.000105013	2.390292049
VAMP3	-0.483506063	11.69661052	-4.519336473	1.27E-05	0.000105867	2.381890415
SEPTIN10	-0.727507409	9.812164953	-4.517655852	1.27E-05	0.000106535	2.375218936
ARR3	0.813052695	7.724457373	4.51610665	1.28E-05	0.000107149	2.369070801
RBBP7	0.610694726	11.9969289	4.515091605	1.29E-05	0.000107528	2.365043373
AKT3	-0.672659504	9.732112205	-4.513267496	1.30E-05	0.000108271	2.357807517
NUDC	0.335355899	10.74451332	4.511815134	1.31E-05	0.000108851	2.352047884
TRAP1	0.445707058	10.61739749	4.511383213	1.31E-05	0.000108949	2.350335286
CD40	0.581835625	9.820775501	4.511273727	1.31E-05	0.000108949	2.349901186
SEPTIN7	-0.405198208	12.2730371	-4.510473994	1.31E-05	0.000109237	2.346730566
TCOF1	0.577378593	8.596339147	4.506581841	1.33E-05	0.000110936	2.331305823
C11orf21	0.577757748	7.889751933	4.502684083	1.36E-05	0.000112664	2.315868954
CETN1	0.726451006	7.879440569	4.502096222	1.36E-05	0.000112862	2.31354164
SLC12A3	0.873250751	7.53689012	4.50067027	1.37E-05	0.000113453	2.307897313
KCNQ1	-1.8747468	6.701967596	-4.500187412	1.37E-05	0.000113542	2.305986329
MLEC	-0.712299708	11.25465205	-4.500158072	1.37E-05	0.000113542	2.305870216
SCPEP1	-0.6143105	9.945831924	-4.499295622	1.37E-05	0.000113871	2.302457341
AP5S1	0.419573547	9.13523617	4.498450684	1.38E-05	0.000114193	2.299114245
STRN	0.456560775	8.062554319	4.498275578	1.38E-05	0.0001142	2.298421479
SLIT1	0.719428734	8.342671951	4.497849684	1.38E-05	0.000114325	2.296736609
COLEC12	-0.974258762	9.593315793	-4.497048389	1.39E-05	0.000114595	2.293566949
LIMCH1	-1.105311338	9.301523852	-4.496956235	1.39E-05	0.000114595	2.293202446
TRNAU1AP	-0.718105964	8.309416548	-4.496679434	1.39E-05	0.000114649	2.292107632
DDX27	0.637499726	10.7686476	4.496060007	1.39E-05	0.000114806	2.289657829
EDIL3	0.595611278	7.718212261	4.496026898	1.39E-05	0.000114806	2.289526892
IFT57	-0.508184725	8.9366257	-4.493706685	1.41E-05	0.000115835	2.280352883
LOC647070	0.689010105	8.240342241	4.490582903	1.43E-05	0.00011726	2.268007273
MANEA	-1.504188597	5.998440901	-4.48947796	1.43E-05	0.000117718	2.263641943
VPS51	-0.616561311	10.84714283	-4.486196869	1.45E-05	0.000119243	2.250684044
CSRP1	-0.581259028	11.70463916	-4.485365443	1.46E-05	0.000119574	2.247401664
AOC4P	0.87429335	6.426196301	4.485157164	1.46E-05	0.000119597	2.246579474
PPP3CC	0.470891807	7.683554605	4.483880698	1.47E-05	0.000120149	2.241541193
MAP3K9	0.573035446	7.890642559	4.483379585	1.47E-05	0.000120318	2.239563574
SLC35C1	0.587567838	8.556799319	4.482747939	1.47E-05	0.000120552	2.237071048
EGFL6	-0.99423093	8.27901007	-4.482034148	1.48E-05	0.000120828	2.23425469
NPAT	-0.550445685	8.61700987	-4.480281151	1.49E-05	0.000121623	2.227339453
HIVEP1	-0.564703286	8.164904639	-4.479689898	1.49E-05	0.00012184	2.225007537
CASP4	-0.610897241	8.869390903	-4.479313349	1.49E-05	0.000121949	2.223522536
FPR2	1.296668359	6.598839296	4.479077765	1.49E-05	0.000121987	2.222593514
OR1D2	0.622986615	7.97756066	4.478309449	1.50E-05	0.000122293	2.219563916
MED24	1.065094048	5.76765452	4.475685392	1.52E-05	0.000123541	2.209219807
ZC3HAV1	0.46983278	9.950512093	4.474381461	1.52E-05	0.000124041	2.204081383
GOSR2	0.437367287	8.948458677	4.474234404	1.52E-05	0.000124041	2.203501942
OR2S2	0.740674823	7.79440229	4.474226072	1.52E-05	0.000124041	2.203469113
C1R	-0.98975519	11.30097913	-4.473473273	1.53E-05	0.000124344	2.200503141
CA5A	1.328438802	6.727115504	4.473142615	1.53E-05	0.000124432	2.199200493
GRIN2B	0.815748019	7.435366328	4.47184053	1.54E-05	0.000125019	2.194071555
MEG3	-0.871823742	8.476425003	-4.471411061	1.54E-05	0.000125158	2.192380119
COLEC10	1.457204488	6.062085419	4.470338548	1.55E-05	0.000125629	2.18815663
PTPRK	-1.006735258	10.99603712	-4.470158274	1.55E-05	0.00012564	2.187446797
STMN4	0.664368487	7.265399836	4.465733733	1.58E-05	0.000127815	2.170031902
VGLL4	-0.607904783	10.57656852	-4.465668005	1.58E-05	0.000127815	2.169773296
TPST1	-0.613506302	8.814056303	-4.462107016	1.60E-05	0.000129615	2.155766999
CDC40	-0.447124484	10.01392299	-4.459724308	1.62E-05	0.000130805	2.146399931
MPP2	0.576834634	8.763869339	4.459077789	1.62E-05	0.000131068	2.143858946
UBTD1	-0.506853207	8.042161081	-4.458278345	1.63E-05	0.000131413	2.140717313
CLIC3	-1.575316118	7.312340748	-4.45600976	1.64E-05	0.000132557	2.131804626
TAS2R14	0.843599868	6.961407878	4.452945916	1.66E-05	0.000134147	2.119773054
HNMT	-0.752721611	9.641359552	-4.449613209	1.69E-05	0.000135827	2.106692819
MYOZ1	0.720594998	7.585943076	4.449596621	1.69E-05	0.000135827	2.106627731
ACOT8	0.492110635	9.132128866	4.446525082	1.71E-05	0.000137459	2.094579169
MAZ	0.516384667	10.19184574	4.443089382	1.73E-05	0.000139318	2.081109637
RAP1GAP	0.795915212	9.439574874	4.441204011	1.75E-05	0.000140308	2.073721486
MTRF1	-1.253452251	6.837535254	-4.440990459	1.75E-05	0.00014034	2.072884796
DCAKD	-1.340639491	7.044222327	-4.440084721	1.75E-05	0.00014077	2.069336484
WWP2	0.456597292	9.31050315	4.438885376	1.76E-05	0.000141372	2.064638787
MARK2	-1.317621004	7.92246307	-4.438424502	1.77E-05	0.000141547	2.062833858
RAB11FIP3	0.467444599	9.186289706	4.438218191	1.77E-05	0.000141575	2.062025923
BCAP29	-0.900324582	8.295674892	-4.43742957	1.77E-05	0.000141941	2.058937865
SH3GL3	0.865953631	7.67967579	4.433410271	1.80E-05	0.000144203	2.043205736
PPP2R2D	-1.627885788	6.766922573	-4.433151793	1.80E-05	0.000144262	2.042194383
KIR2DL2	1.012839771	5.692296132	4.43091475	1.82E-05	0.000145495	2.033443367
FOLH1	1.132302692	6.512115274	4.428438202	1.84E-05	0.000146881	2.023759369
GUCY1A1	-0.783280341	10.0114488	-4.424707336	1.87E-05	0.000149042	2.009178442
GPHN	-0.91394284	8.048531088	-4.424258903	1.87E-05	0.000149157	2.00742651
TINF2	-0.508642511	9.257281078	-4.424203263	1.87E-05	0.000149157	2.007209149
CTRB2	0.696683267	7.647949936	4.423821681	1.87E-05	0.000149238	2.005718511
TUBA1A	-0.810786345	12.31779001	-4.423756287	1.88E-05	0.000149238	2.005463062
POLR3B	0.348257643	9.007779237	4.422915489	1.88E-05	0.000149656	2.0021789
MKS1	0.654022195	8.265363788	4.421804548	1.89E-05	0.00015024	1.99784029
BDH2	-0.764691353	9.899460969	-4.421302966	1.89E-05	0.000150452	1.995881711
GMIP	-1.130297355	8.034707651	-4.419122133	1.91E-05	0.0001517	1.987367959
SETMAR	-0.760595138	8.215520293	-4.418711943	1.91E-05	0.000151857	1.985766975
PCYOX1	-0.798942284	8.369629584	-4.413885997	1.95E-05	0.000154779	1.966939723
GEMIN4	-0.804272347	8.608516872	-4.413342897	1.96E-05	0.000155023	1.964821935
DUSP7	-0.501958922	8.593424688	-4.412012584	1.97E-05	0.000155767	1.959635296
CD1A	0.651104332	8.180966453	4.411411515	1.97E-05	0.000156049	1.957292238
MRPL35	-1.043322382	9.141535139	-4.410731281	1.98E-05	0.000156383	1.954640871
RNASEH2B	0.494697115	8.935702221	4.408884529	1.99E-05	0.000157464	1.947444316
APOD	-1.831602567	11.3007195	-4.407731399	2.00E-05	0.000158037	1.942951889
OR5I1	0.941166578	7.120308658	4.407680669	2.00E-05	0.000158037	1.942754274
MAP3K6	-1.121361901	7.994758102	-4.407393544	2.00E-05	0.000158122	1.941635823
NPTX2	-1.530406011	7.002333011	-4.404057796	2.03E-05	0.000160183	1.928646059
EBI3	-1.355633525	5.830342637	-4.403524402	2.04E-05	0.00016043	1.926569661
SLC1A7	0.485966902	8.086609647	4.402651672	2.04E-05	0.000160899	1.923172712
MEX3C	-0.845741774	8.324391439	-4.40094483	2.06E-05	0.000161918	1.91653062
MAP4K5	-0.510681077	8.388507844	-4.39966972	2.07E-05	0.000162658	1.911569881
MAP1B	-0.885732606	9.836989513	-4.39764142	2.09E-05	0.000163902	1.903681168
SLC7A9	0.804265849	8.023622177	4.396678753	2.09E-05	0.000164441	1.89993802
CHST11	-1.153705363	7.49146632	-4.396363393	2.10E-05	0.000164548	1.898711941
IL22	0.821168049	7.434626942	4.395733399	2.10E-05	0.000164866	1.896262805
RBM3	-0.544257409	10.20590459	-4.395220466	2.11E-05	0.000165106	1.894268944
GAMT	1.362881326	8.355965073	4.394743345	2.11E-05	0.00016532	1.892414455
GYPB	0.617114401	8.008551314	4.394590197	2.11E-05	0.00016532	1.89181923
OXA1L	-0.456254279	10.76286272	-4.393651293	2.12E-05	0.000165848	1.888170415
PPL	-0.90337394	9.37533969	-4.393095767	2.12E-05	0.000166118	1.886011782
MTMR10	1.529883033	6.00688683	4.391549638	2.14E-05	0.000167061	1.880005024
SLC17A9	0.997357946	8.607465678	4.388465081	2.17E-05	0.000169062	1.868026272
MSRB1	0.763413562	9.989836068	4.387984681	2.17E-05	0.000169285	1.866161243
MLC1	1.402910395	4.588211405	4.387536921	2.17E-05	0.000169487	1.864423064
ZNF510	0.467417225	8.368475005	4.387352723	2.18E-05	0.000169507	1.863708062
ALK	-1.13186066	6.884814622	-4.387039851	2.18E-05	0.000169616	1.862493634
TRIM58	2.823529213	4.46495309	4.383596027	2.21E-05	0.000171897	1.849130646
CLDN6	-0.782654819	7.937247393	-4.382537897	2.22E-05	0.000172496	1.845026426
ZNF282	-0.600957018	9.037544989	-4.382429972	2.22E-05	0.000172496	1.844607856
SMU1	-0.90994444	8.036801307	-4.381881286	2.22E-05	0.000172773	1.842479978
PTCRA	0.508088926	9.064575178	4.3809053	2.23E-05	0.00017335	1.838695485
SYK	-1.381374195	7.736592734	-4.380495345	2.24E-05	0.00017353	1.837106033
TPSAB1	-1.695194832	9.730925909	-4.379713815	2.24E-05	0.000173972	1.83407625
PRKD1	-0.664491811	7.829505233	-4.3789329	2.25E-05	0.000174415	1.831049265
ABCA5	0.797599343	7.599154378	4.3787424	2.25E-05	0.000174441	1.830310909
OTC	1.60053842	4.811227332	4.376365609	2.27E-05	0.000176021	1.821100843
ANAPC2	0.480073546	9.038464984	4.374924932	2.29E-05	0.000176942	1.815520091
TNFSF4	-0.856631338	8.15647437	-4.374329823	2.29E-05	0.000177259	1.813215224
CLASP2	-0.60803042	8.873261537	-4.374039028	2.30E-05	0.000177357	1.812089063
SNCAIP	-1.440822669	6.784652925	-4.372976335	2.31E-05	0.000177938	1.807974051
EFNA4	-1.260211069	8.461487793	-4.372925225	2.31E-05	0.000177938	1.807776159
F12	1.451857488	8.724192978	4.371644586	2.32E-05	0.000178753	1.802818273
DEF6	-1.223619424	7.464962298	-4.370332016	2.33E-05	0.000179594	1.797737928
RBM12B	0.590806151	8.449268726	4.368010061	2.35E-05	0.00018116	1.788753597
ZFAND6	0.525658526	10.58292189	4.367882115	2.35E-05	0.00018116	1.788258643
MEAF6	0.573741505	10.24424702	4.36758392	2.36E-05	0.000181267	1.787105128
FPR1	0.929154464	9.218971185	4.366674607	2.37E-05	0.000181823	1.783587993
OSBPL1A	-0.592074432	10.00339752	-4.36607393	2.37E-05	0.000182096	1.781264937
AIP	0.448765738	10.45868045	4.365847125	2.37E-05	0.000182096	1.780387861
CXCL13	-2.762171459	8.284261663	-4.365845444	2.37E-05	0.000182096	1.780381359
CEP85	0.698067122	8.593181576	4.364856036	2.38E-05	0.000182713	1.776555622
PREP	-0.673005345	8.853212135	-4.364625145	2.39E-05	0.000182771	1.775662933
H4C4	0.670877665	7.512229502	4.361004644	2.42E-05	0.000185354	1.76166982
LHX6	-1.043871712	8.642926177	-4.360253188	2.43E-05	0.000185804	1.758766591
GALNT12	-1.701069465	5.867659356	-4.35912265	2.44E-05	0.00018654	1.754399511
PTPN4	0.429155283	9.138202162	4.358501309	2.44E-05	0.000186819	1.751999745
MAP3K1	-1.088569882	7.41990284	-4.358339445	2.45E-05	0.000186819	1.751374631
GNG7	-0.84362888	8.230236351	-4.358296279	2.45E-05	0.000186819	1.751207929
P2RX6	0.566526538	8.421021977	4.356834249	2.46E-05	0.000187811	1.74556247
NFATC2IP	0.457463898	9.527011099	4.356128601	2.47E-05	0.000188232	1.742838211
EIF1AX	0.455945339	10.42568398	4.355714983	2.47E-05	0.000188431	1.741241537
RBCK1	0.503011481	10.2263657	4.355258903	2.48E-05	0.000188663	1.739481082
NECAP1	0.487521763	8.961206827	4.3539	2.49E-05	0.000189585	1.734236607
ITPA	-0.448794818	10.6411047	-4.353106936	2.50E-05	0.000190077	1.731176478
RNF25	-1.143452977	7.0044439	-4.352703811	2.50E-05	0.00019027	1.729621141
MEFV	0.929492819	8.185011981	4.351842772	2.51E-05	0.000190816	1.726299449
ATP12A	0.831185017	7.397910261	4.350842566	2.52E-05	0.000191325	1.722441516
SNTB2	-0.53913103	9.489706386	-4.350819739	2.52E-05	0.000191325	1.72235348
MTX2	-0.472682793	9.970049964	-4.350729395	2.52E-05	0.000191325	1.722005043
UBE2C	0.899989969	10.24074628	4.348406809	2.55E-05	0.00019301	1.713049326
TRIL	-0.69441182	9.529355959	-4.347613931	2.55E-05	0.00019351	1.709992896
LMF2	0.431412037	10.13149752	4.346963586	2.56E-05	0.000193901	1.707486227
CER1	0.70127479	7.927119524	4.346621822	2.57E-05	0.00019405	1.706169059
GSPT2	-0.866050597	8.018577776	-4.346391515	2.57E-05	0.000194112	1.705281494
MYH14	0.501118694	9.429927056	4.34555222	2.58E-05	0.000194652	1.702047302
ANTXR1	-1.407015195	7.038382669	-4.343220438	2.60E-05	0.000196372	1.693064385
LSAMP	1.057820825	4.115633962	4.342286946	2.61E-05	0.000196993	1.689469259
NEUROD2	0.796224943	7.723459266	4.338647224	2.65E-05	0.000199785	1.675457421
IL4	1.891403644	4.952035034	4.336580454	2.67E-05	0.000201333	1.667505013
ARNTL2	-1.293140366	7.226904903	-4.334799616	2.69E-05	0.00020266	1.660655144
SLC48A1	0.399744677	9.10263482	4.333965471	2.70E-05	0.000203219	1.657447411
MCRS1	0.499158614	9.323234749	4.33334308	2.71E-05	0.000203605	1.655054293
AMBP	0.776381213	7.645254303	4.332374303	2.72E-05	0.000204277	1.651329842
ZNF195	-0.458327876	9.001388818	-4.332046701	2.72E-05	0.000204423	1.650070522
PTPRH	1.126841625	6.810860732	4.331711583	2.72E-05	0.000204575	1.648782393
CORO1B	0.588753174	10.57035474	4.331431015	2.73E-05	0.000204683	1.647703997
KAT2B	0.655940186	7.759458904	4.32891653	2.75E-05	0.00020664	1.638041712
DBT	0.565281226	11.51151378	4.328071383	2.76E-05	0.000207219	1.634795084
BIRC3	-1.195630066	7.95054494	-4.327088425	2.78E-05	0.000207895	1.631019669
GTF2H1	-0.368692601	9.254716696	-4.326913582	2.78E-05	0.000207895	1.630348186
MUC5AC	0.733358304	8.543883949	4.326811742	2.78E-05	0.000207895	1.629957084
VAMP5	-0.842992067	9.056599046	-4.325111829	2.80E-05	0.000209195	1.623429825
SLC25A20	0.403008029	9.543457873	4.324197957	2.81E-05	0.000209839	1.619921596
NCDN	0.73034618	8.455986537	4.321605493	2.84E-05	0.000211911	1.609972597
FGF4	1.024845787	8.248977259	4.320811914	2.85E-05	0.00021246	1.606928034
TFR2	1.158600538	7.032675737	4.32029427	2.85E-05	0.000212774	1.604942323
PRDM5	0.548448073	7.86484826	4.319173583	2.86E-05	0.000213488	1.600643945
POM121	0.562964828	7.761674222	4.319162474	2.87E-05	0.000213488	1.600601342
RAD17	0.349883435	9.999473729	4.318216222	2.88E-05	0.000214172	1.596972686
RBM10	-0.770367832	9.224913474	-4.316815972	2.89E-05	0.000215251	1.591604179
PPFIBP2	-1.17539411	8.74268444	-4.316474688	2.90E-05	0.000215417	1.590295914
PGF	0.723282273	10.08025593	4.315751515	2.90E-05	0.000215915	1.587523993
MGST3	-0.564079713	12.50094262	-4.313602865	2.93E-05	0.000217655	1.579290344
TTLL1	-0.721740326	8.207524593	-4.311849523	2.95E-05	0.000219062	1.572573872
S100A9	1.871440713	9.112417785	4.311572451	2.95E-05	0.000219174	1.571512693
CCL19	-1.635994119	9.09305875	-4.311152183	2.96E-05	0.000219413	1.569903177
LYST	0.504677301	9.215060609	4.310649881	2.96E-05	0.000219724	1.567979659
ZSCAN26	-0.59002462	8.182440368	-4.309898267	2.97E-05	0.000220256	1.56510174
DLG3	0.393100826	9.194762719	4.309737328	2.98E-05	0.000220267	1.564485557
CADM1	-0.67043031	9.712066324	-4.308909877	2.99E-05	0.000220835	1.561317804
CTSL	-0.765865685	10.72504676	-4.308798107	2.99E-05	0.000220835	1.560889946
ZNF277	-0.556131904	8.61185473	-4.308647099	2.99E-05	0.000220837	1.560311903
HMGA2	0.940609292	7.023719009	4.308294161	2.99E-05	0.000221012	1.558960945
SLC17A4	1.271240393	6.9506561	4.308152857	2.99E-05	0.000221012	1.558420095
TPRA1	-0.793519616	8.370066677	-4.307985017	3.00E-05	0.00022103	1.557777694
LOC101929073	0.646235181	8.226408132	4.307469519	3.00E-05	0.000221356	1.555804762
DNAH2	1.058123956	4.810657113	4.305319561	3.03E-05	0.00022314	1.54757835
C2orf68	-0.963132474	8.261600866	-4.305019371	3.03E-05	0.000223276	1.546429982
CAST	-0.548300009	10.92847802	-4.304635309	3.04E-05	0.000223487	1.544960856
CDYL	-0.776322822	9.792110749	-4.303840516	3.05E-05	0.000224068	1.54192091
CHAT	1.576204107	6.047673497	4.30289411	3.06E-05	0.000224786	1.538301636
TOE1	-0.865624707	8.287853601	-4.301439971	3.08E-05	0.000225966	1.532741882
PAMR1	-1.287559231	7.223902111	-4.300302515	3.09E-05	0.000226864	1.528393946
MAP3K7	-0.440057056	9.393638738	-4.299156491	3.10E-05	0.000227773	1.52401416
CDC25B	0.647815148	9.697029598	4.298694079	3.11E-05	0.000227944	1.522247206
LRIG1	-0.886248482	10.06966639	-4.298674158	3.11E-05	0.000227944	1.522171087
GRM4	0.590132606	8.378713028	4.297988286	3.12E-05	0.000228436	1.519550537
IQGAP1	-0.506985868	10.91865551	-4.297398428	3.13E-05	0.000228841	1.517297093
PLIN1	-2.298108911	7.973286802	-4.295980605	3.14E-05	0.000230009	1.51188154
ACKR4	-1.519009967	5.851243408	-4.295295371	3.15E-05	0.000230504	1.509264698
PELI2	-1.347530648	7.274961462	-4.294945955	3.16E-05	0.000230691	1.507930439
MS4A5	1.120980596	4.922826081	4.294668575	3.16E-05	0.000230811	1.506871309
DNAJA4	0.656897607	9.003128287	4.294096418	3.17E-05	0.000231205	1.504686792
F2RL3	1.549927361	5.701619846	4.292307873	3.19E-05	0.000232729	1.497859525
FLII	-0.562756095	10.36540674	-4.291897367	3.20E-05	0.000232974	1.496292844
CELP	1.462543348	5.110853485	4.291273894	3.20E-05	0.00023319	1.493913604
ATP10A	-1.273017116	7.589315706	-4.291226166	3.20E-05	0.00023319	1.493731479
PLEKHF1	-1.033937646	8.445926911	-4.291225623	3.20E-05	0.00023319	1.493729409
SELL	1.027464619	8.759935378	4.290815949	3.21E-05	0.000233435	1.492166208
POLE	0.510868108	8.521919846	4.28921672	3.23E-05	0.000234796	1.486065115
CLCA1	1.046851561	6.975945497	4.288399221	3.24E-05	0.000235427	1.482947022
EGLN1	0.66537356	8.236955835	4.287611651	3.25E-05	0.000236031	1.479943519
B4GAT1	0.458530329	9.438709012	4.287224817	3.26E-05	0.000236258	1.478468432
PRR11	0.7268577	10.11185598	4.286291866	3.27E-05	0.000237002	1.474911303
ARL4A	-0.837816169	9.160834976	-4.286123526	3.27E-05	0.000237023	1.474269525
LHX3	0.673618533	8.130326009	4.285488432	3.28E-05	0.000237487	1.471848473
GSPT1	0.813154474	10.4956038	4.284534343	3.29E-05	0.000238221	1.468211902
CYBB	-0.771525612	9.278541333	-4.284424772	3.29E-05	0.000238221	1.467794306
SERP1	0.467750641	12.42244551	4.284126662	3.30E-05	0.000238366	1.466658191
VASH2	-1.322959026	7.44880062	-4.282258287	3.32E-05	0.000240012	1.459539108
MGAT2	-0.617807729	9.370588901	-4.280955533	3.34E-05	0.000241124	1.45457664
STEAP1	-1.071912979	9.323107731	-4.280206223	3.35E-05	0.000241659	1.451722892
MAN1B1	0.373605472	9.49660525	4.280108519	3.35E-05	0.000241659	1.451350814
ENTPD5	0.710051516	8.052197596	4.278065923	3.38E-05	0.000243497	1.443573693
IGFBP1	1.83040185	6.063585961	4.276316318	3.40E-05	0.000245061	1.436914421
AGPAT4	-1.431577605	6.518355598	-4.27584411	3.41E-05	0.000245309	1.435117487
GRB10	-0.582194431	9.969749771	-4.275771765	3.41E-05	0.000245309	1.434842198
TRPA1	0.915717264	7.222738615	4.275021986	3.42E-05	0.000245902	1.431989351
PLEC	-0.75370288	9.212439139	-4.274053561	3.43E-05	0.000246711	1.428305151
BACH1	-0.623663552	8.461989649	-4.27287052	3.45E-05	0.000247734	1.423805365
TRAPPC9	0.463289248	10.1604146	4.271332583	3.47E-05	0.000249114	1.417957152
TCN2	-0.546047493	8.981405844	-4.266287289	3.54E-05	0.000254028	1.398783244
EPHB1	1.127348784	7.037154803	4.264043465	3.57E-05	0.000256161	1.390261587
RMND5A	0.477239295	9.091428235	4.263897069	3.57E-05	0.000256163	1.38970572
CLDN15	-0.892448121	8.552492382	-4.263136941	3.59E-05	0.000256791	1.386819754
GNL3L	-0.604930982	9.156968078	-4.26288966	3.59E-05	0.000256896	1.385880992
KXD1	-0.362314173	10.30467226	-4.262539372	3.59E-05	0.000257106	1.384551252
PRODH2	0.662823946	8.28137001	4.262384246	3.60E-05	0.000257116	1.383962401
ODF1	1.118902677	6.734856325	4.2581223	3.66E-05	0.000261365	1.36779078
UBXN4	-0.481142474	11.5444779	-4.257271354	3.67E-05	0.000262101	1.364563444
ME3	-1.004036688	8.499399028	-4.257048693	3.67E-05	0.000262146	1.363719053
STX4	-0.474737309	10.16244522	-4.256938189	3.67E-05	0.000262146	1.363300004
SLC17A3	1.229138227	6.89379661	4.255065287	3.70E-05	0.000263955	1.356198949
NOS2	0.957992897	7.104130746	4.254712978	3.71E-05	0.000264173	1.354863453
TNRC6B	-0.586567068	8.441301754	-4.251872333	3.75E-05	0.000267021	1.344098577
HSPB3	1.03051517	5.8239307	4.251085918	3.76E-05	0.000267703	1.341119378
DNPH1	0.40889238	10.32718687	4.249611887	3.78E-05	0.000269122	1.335536422
CHRNB3	0.981166229	7.345479335	4.249449669	3.79E-05	0.000269141	1.334922105
EDN1	-1.654332075	7.385532811	-4.249076162	3.79E-05	0.000269386	1.333507713
GP1BA	0.676833039	8.449695584	4.247811961	3.81E-05	0.000270588	1.328721172
HMG20A	-0.485834436	8.739954524	-4.247393502	3.82E-05	0.000270883	1.327137039
PDE3A	0.484865636	7.710594214	4.246785347	3.83E-05	0.000271383	1.324835006
VARS1	-0.701651357	8.659470527	-4.245365146	3.85E-05	0.000272762	1.319460152
INE1	1.217522288	6.8893944	4.244835354	3.86E-05	0.00027318	1.317455474
NLGN4X	-1.75836817	6.463396257	-4.2438718	3.87E-05	0.000274071	1.31380999
CHRM2	1.239318927	6.647621011	4.242780746	3.89E-05	0.000275103	1.309682906
WIPI1	-0.639947147	8.979949289	-4.242374063	3.89E-05	0.000275391	1.308144774
ADH1B	1.948188026	8.995138196	4.241014192	3.91E-05	0.000276723	1.30300239
MSN	-0.702620667	10.38911217	-4.240651679	3.92E-05	0.000276964	1.301631755
LRIG2	0.389299931	8.692569091	4.24024263	3.93E-05	0.000277255	1.300085282
ZC3H7B	0.616666194	8.561644772	4.239377394	3.94E-05	0.000278051	1.296814508
ARPC4	-0.572510094	10.57065224	-4.238924125	3.95E-05	0.000278393	1.295101262
BPIFA1	0.678741633	7.994580122	4.237405774	3.97E-05	0.000279915	1.289363316
FJX1	-1.082014432	7.740786007	-4.236950289	3.98E-05	0.000280262	1.287642318
TRIP12	-0.429961004	10.73288135	-4.234748485	4.01E-05	0.000282559	1.279325109
AGA	-0.5786473	10.19979632	-4.234557156	4.02E-05	0.000282562	1.278602534
MARCHF7	-0.362033665	9.409844517	-4.234459488	4.02E-05	0.000282562	1.278233686
PDE8A	0.386610491	9.166498242	4.234179345	4.02E-05	0.000282716	1.277175759
HBE1	1.210967073	7.251816174	4.233886309	4.03E-05	0.000282884	1.276069203
FBXO40	1.231243121	5.137455968	4.233614727	4.03E-05	0.000283027	1.27504371
SCTR	1.300104508	5.725726576	4.233472917	4.03E-05	0.000283027	1.274508257
BPGM	0.541997596	7.925383763	4.23127621	4.07E-05	0.00028534	1.266215621
SSTR3	0.734013763	5.210807072	4.230894118	4.07E-05	0.000285611	1.264773556
MARCHF8	0.827762358	9.225713975	4.230226105	4.09E-05	0.000286206	1.262252629
RNPS1	0.419669549	11.29038778	4.230054325	4.09E-05	0.000286239	1.261604422
PSG1	0.595697965	7.509488	4.229837983	4.09E-05	0.000286323	1.260788092
MC2R	0.953359127	7.586276605	4.228330452	4.12E-05	0.000287875	1.255100577
MED31	0.923763279	7.498608517	4.227738886	4.13E-05	0.000288388	1.252869185
SENP6	-0.45358903	9.450991073	-4.226962979	4.14E-05	0.000288971	1.249942831
CA4	0.712928079	7.712445235	4.226944348	4.14E-05	0.000288971	1.249872569
SNX17	-0.713750149	9.636530762	-4.226086755	4.15E-05	0.00028979	1.246638633
SENP5	0.459654035	9.051126699	4.223435776	4.20E-05	0.000292557	1.236645186
CACNG2	1.486457917	5.728206036	4.223402028	4.20E-05	0.000292557	1.236517998
CLC	1.59601965	6.404801086	4.222275033	4.22E-05	0.000293699	1.232271055
DUSP2	-1.484752778	7.23657269	-4.222033298	4.22E-05	0.00029371	1.231360222
MYCBP2	-0.609527474	10.07224351	-4.221982256	4.22E-05	0.00029371	1.231167907
PPEF1	-1.0447204	7.644652632	-4.220448409	4.25E-05	0.000295331	1.22538953
NUS1P3	-1.088412852	6.455845679	-4.220030956	4.25E-05	0.000295654	1.223817168
PIK3R5	0.448632519	8.690665892	4.218373769	4.28E-05	0.000297431	1.217576473
TIMP1	-0.688263272	13.20366336	-4.21800758	4.29E-05	0.000297695	1.216197725
LGALS3	-0.830104089	12.84268246	-4.215661638	4.33E-05	0.000300133	1.20736717
RIPOR1	0.494169951	10.52820224	4.215598172	4.33E-05	0.000300133	1.207128325
HIC2	-1.095326353	7.665684681	-4.215519485	4.33E-05	0.000300133	1.206832206
ZNF747	0.547373313	9.682127324	4.214345489	4.35E-05	0.00030136	1.202414632
AGRP	1.210410067	6.982988725	4.214115474	4.35E-05	0.000301466	1.201549232
ACYP1	-0.775589454	7.852671311	-4.213167964	4.37E-05	0.000302427	1.197984746
TMCO3	-0.920188023	8.975861062	-4.213007656	4.37E-05	0.00030245	1.197381738
WDR41	-0.704521955	9.072677191	-4.210994962	4.41E-05	0.000304629	1.189812393
UFSP2	-0.443098115	9.270257964	-4.210907816	4.41E-05	0.000304629	1.189484718
MMRN2	-0.668321479	8.400162936	-4.209836124	4.43E-05	0.000305751	1.185455517
ITGA5	-0.568762942	9.643572841	-4.209231448	4.44E-05	0.000306311	1.183182494
BRD1	0.431796571	9.037819372	4.20582305	4.50E-05	0.000310106	1.170374857
SLC30A10	1.820335591	4.822014255	4.205779128	4.50E-05	0.000310106	1.170209864
HNRNPH3	0.378800666	10.11441601	4.20568909	4.50E-05	0.000310106	1.169871646
ADA2	-1.040066839	10.35810175	-4.205050627	4.51E-05	0.000310715	1.167473478
RFPL2	1.385105211	6.519195329	4.204125722	4.53E-05	0.000311678	1.163999891
FKBP11	-0.910959701	10.87308611	-4.202363997	4.56E-05	0.000313677	1.157385192
TTC27	-0.662565795	9.092703958	-4.199592148	4.61E-05	0.000316948	1.146982212
PYGB	-1.658491511	8.341280606	-4.198902235	4.62E-05	0.000317635	1.144393748
CDKN2B	-1.536268139	5.298183755	-4.198701683	4.63E-05	0.00031771	1.143641367
SAV1	-0.498561043	8.578127796	-4.198532577	4.63E-05	0.000317746	1.143006976
RUNX1T1	0.886553443	8.141587157	4.197161884	4.66E-05	0.00031929	1.137865659
TRAF3IP2	-0.80629573	9.413369224	-4.190871659	4.77E-05	0.000327117	1.11428863
NFE2L3	-0.710078925	7.782635539	-4.190447585	4.78E-05	0.000327482	1.112700115
CCNE2	0.708986342	7.728218487	4.188741278	4.81E-05	0.000329507	1.106309831
FXYD6	-0.506497084	9.138344586	-4.18855534	4.82E-05	0.000329566	1.105613596
CNGB3	1.011011247	7.15039943	4.187240244	4.84E-05	0.000331092	1.100690004
CYP2A13	1.163544082	5.220682657	4.186390474	4.86E-05	0.000332018	1.097509189
GLT8D1	-0.636400732	10.47877998	-4.185945749	4.87E-05	0.000332416	1.095844723
MPPE1	-0.632956045	9.754819139	-4.18496725	4.88E-05	0.000333513	1.092182993
ARMCX1	-0.840459618	8.970826229	-4.184272819	4.90E-05	0.000334192	1.089584709
ZNF562	0.517008753	8.747649186	4.184170561	4.90E-05	0.000334192	1.089202127
ZSCAN32	0.343777296	9.150439417	4.1838909	4.91E-05	0.000334208	1.088155865
GYG2	-0.858050459	7.909558058	-4.183878515	4.91E-05	0.000334208	1.088109531
CEP250	0.501392717	8.883034109	4.182754683	4.93E-05	0.000335503	1.083905625
FNDC3A	-0.54571459	9.400469102	-4.181329196	4.96E-05	0.000337203	1.078574604
ARHGEF40	-0.640366926	9.243264733	-4.180226538	4.98E-05	0.000338481	1.074451877
TBRG4	0.913228538	6.921350294	4.180082662	4.98E-05	0.000338487	1.073914001
BCS1L	0.349863221	9.945159629	4.179646376	4.99E-05	0.000338882	1.072283052
TCEA2	-0.785409509	8.796657608	-4.177986111	5.02E-05	0.000340912	1.066077776
HELZ	0.410793188	9.589164665	4.176613189	5.05E-05	0.000342568	1.060947914
KCNA1	1.051105868	7.104846492	4.175812757	5.06E-05	0.000343458	1.05795775
LCT	0.625676055	7.836640239	4.17548714	5.07E-05	0.000343709	1.056741475
FABP5	-0.941457749	9.725354582	-4.17324133	5.12E-05	0.000346563	1.048354749
TUBB4A	0.834200026	7.421811842	4.17286116	5.12E-05	0.000346891	1.046935395
TPM3	-0.820998949	7.026428443	-4.172226352	5.14E-05	0.000347566	1.04456559
PIGH	-0.731585396	8.464947104	-4.171103516	5.16E-05	0.00034891	1.040374619
MVP	-0.638281184	9.925766123	-4.170844388	5.16E-05	0.000349075	1.039407556
IFNA14	0.812487418	7.402012494	4.170443943	5.17E-05	0.000349433	1.037913187
CENPT	0.761228123	7.92996866	4.17029279	5.17E-05	0.00034945	1.037349147
TRMT11	-0.547724508	8.249629096	-4.167998652	5.22E-05	0.000352416	1.028790378
RASAL2	-1.256267461	6.217978338	-4.167139908	5.24E-05	0.000353412	1.025587606
LIM2	0.964163516	6.800900794	4.166836223	5.25E-05	0.000353641	1.024455104
TIMP4	-1.87363811	6.618172642	-4.166069528	5.26E-05	0.000354512	1.021596241
NOL12	-1.165963006	7.600529948	-4.165581453	5.27E-05	0.000354998	1.019776516
POLR1B	0.552977812	8.960968154	4.164465885	5.29E-05	0.00035636	1.015617894
RNF130	-0.477930666	10.59634575	-4.16424527	5.30E-05	0.000356475	1.014795585
SETD2	-0.629394357	9.970664276	-4.162967242	5.33E-05	0.00035807	1.010032624
SLC9A3R1	0.936019344	11.28794936	4.161911156	5.35E-05	0.000359359	1.006097661
LUZP1	-0.583077732	8.317041755	-4.160551781	5.38E-05	0.000360924	1.001033812
FRAT1	0.372754518	8.715885518	4.160525205	5.38E-05	0.000360924	1.000934825
HPGDS	-0.605724207	8.401424511	-4.160251707	5.38E-05	0.000361115	0.999916171
NCAPH2	0.373441525	8.522452491	4.159493103	5.40E-05	0.000361993	0.997091
KIR3DL1	1.439455182	5.633575444	4.157135667	5.45E-05	0.000365152	0.988314092
CEP192	-0.856728829	8.113045725	-4.155790397	5.48E-05	0.000366881	0.98330731
HDAC6	0.418553598	9.804148164	4.154412731	5.51E-05	0.000368636	0.978181283
BLM	0.553876202	8.720813746	4.154294623	5.51E-05	0.000368636	0.97774189
CREBZF	-0.46904895	8.885205649	-4.153634086	5.52E-05	0.000369204	0.975284691
KLF4	-1.098659121	9.609168724	-4.15362557	5.52E-05	0.000369204	0.975253014
UNC119	-1.198015934	7.661172375	-4.152359807	5.55E-05	0.000370836	0.970545242
EHD3	-0.78316732	8.339939883	-4.151760598	5.56E-05	0.000371506	0.96831699
DPM1	0.472845261	10.48191118	4.150100743	5.60E-05	0.000373723	0.962145885
NFKBIA	-0.608116685	12.36771102	-4.146111918	5.69E-05	0.00037939	0.947323963
EIF3G	-0.502125007	11.33382768	-4.145157911	5.71E-05	0.000380602	0.943780672
NEFH	-1.596605239	6.81944534	-4.145008385	5.71E-05	0.000380619	0.943225377
LOC101929550	0.7599616	7.59439064	4.144243085	5.73E-05	0.000381554	0.94038351
M6PR	-0.606023192	10.15655828	-4.140753562	5.81E-05	0.00038658	0.927430771
H2AZ1	0.5626815	11.93592434	4.139723715	5.83E-05	0.000387721	0.923609735
CA7	1.134347834	7.620080784	4.139723231	5.83E-05	0.000387721	0.923607939
SLC2A5	0.513123006	8.545125559	4.138775341	5.85E-05	0.000388949	0.920091652
NODAL	1.083345548	6.789153861	4.137246331	5.89E-05	0.000391067	0.914420988
PNMA2	-1.022056878	7.612262182	-4.13556043	5.93E-05	0.000393436	0.908170377
HTR2B	-1.680354394	6.549906381	-4.134166193	5.96E-05	0.000395369	0.903002657
CNNM3	0.348539982	9.663930739	4.131705588	6.02E-05	0.000398965	0.893885819
PDE4DIP	-1.489343042	7.426008093	-4.131564041	6.02E-05	0.000398972	0.893361501
PRF1	1.116424788	8.366714837	4.131367592	6.03E-05	0.000399064	0.892633838
DEAF1	-0.693765636	8.947995958	-4.129257736	6.07E-05	0.000402143	0.884820489
MRPS31	-0.59675715	9.196104718	-4.12883602	6.08E-05	0.00040259	0.883259145
DENND1C	0.687439471	8.166940786	4.12749226	6.12E-05	0.000404486	0.878284898
TMEM268	0.468934876	9.024022108	4.127001796	6.13E-05	0.000405043	0.876469649
NPY2R	0.582372733	7.322040754	4.1263296	6.14E-05	0.000405889	0.873982073
APOBEC3F	-1.604554961	6.838298622	-4.126181195	6.15E-05	0.000405907	0.873432917
CNKSR1	0.634964564	8.815894542	4.125735538	6.16E-05	0.000406395	0.871783909
SESN1	-0.561667111	10.00189952	-4.125486495	6.16E-05	0.000406573	0.870862469
HYI	0.373486499	9.627134358	4.124994529	6.18E-05	0.000407136	0.869042359
ENOX2	-1.17683761	7.694990864	-4.124497885	6.19E-05	0.000407707	0.86720512
ECE2	1.292545032	6.164054786	4.122803851	6.23E-05	0.000410186	0.860939677
SIK3	-0.532123586	9.410539725	-4.122258574	6.24E-05	0.000410839	0.858923386
PRR3	-1.101217776	7.321777946	-4.116669183	6.38E-05	0.000419644	0.838267457
PGAP4	0.49204505	7.877875807	4.112233194	6.49E-05	0.000426713	0.8218898
IGLL1	-1.169873734	6.56802909	-4.111001226	6.52E-05	0.000428533	0.817343863
VSIG4	-0.702977916	9.584078717	-4.109545851	6.56E-05	0.000430733	0.811974947
EPB41L3	-0.834098893	8.139947971	-4.108913317	6.57E-05	0.000431563	0.809641981
TGFA	0.684877544	7.85761312	4.107527639	6.61E-05	0.000433661	0.804532203
CREB3L2	-0.482517593	10.5517336	-4.106240867	6.64E-05	0.000435462	0.799788375
SH3GLB2	0.584348742	8.990690795	4.106187251	6.64E-05	0.000435462	0.799590737
HYAL1	1.352881786	6.181484433	4.102551883	6.74E-05	0.000441413	0.786195054
COX6A2	0.392150507	8.211191298	4.100604462	6.79E-05	0.000444469	0.779023024
SAMHD1	-0.841397588	9.095765307	-4.100499725	6.79E-05	0.000444469	0.778637373
ENC1	-0.724804622	10.33536995	-4.10031343	6.80E-05	0.000444556	0.777951436
PPBPP2	1.253342957	5.001556307	4.097868608	6.86E-05	0.000448551	0.768951894
PIP	-2.74329381	11.35174891	-4.093562925	6.98E-05	0.000455801	0.753112776
TTPAL	0.386677803	8.753995642	4.093456573	6.98E-05	0.000455801	0.752721712
ADRA1D	1.158193426	5.937221284	4.092893651	7.00E-05	0.000456555	0.750651936
THBS1	-0.753028483	10.6208774	-4.091841754	7.02E-05	0.000458177	0.746784882
RAB3IL1	0.655147407	8.927634299	4.091450469	7.04E-05	0.00045863	0.745346615
COMMD8	0.550679696	9.348243706	4.089661199	7.08E-05	0.000461574	0.738771097
NAIP	-1.245767913	8.294478935	-4.088598163	7.11E-05	0.000463233	0.734865552
RDX	-0.67781136	10.15064597	-4.084843407	7.22E-05	0.000469761	0.721077209
ARMCX5	-0.54744802	8.594408066	-4.083574794	7.25E-05	0.000471823	0.716420844
XDH	0.541115508	8.520364145	4.082939398	7.27E-05	0.000472735	0.714089091
SSR2	-0.42446231	12.38403447	-4.082752339	7.28E-05	0.000472829	0.713402685
TRMU	-1.189329073	6.93488019	-4.08216148	7.29E-05	0.000473661	0.711234713
IL6ST	-0.917583243	11.93094578	-4.081880278	7.30E-05	0.000473684	0.710203017
HIC1	-1.403997653	4.556050967	-4.081878227	7.30E-05	0.000473684	0.710195493
KALRN	0.568335116	7.954428177	4.08011723	7.35E-05	0.000476668	0.703735901
TAT	1.519625516	8.263380495	4.078293758	7.40E-05	0.000479786	0.69704948
IKZF2	1.441990487	6.30867637	4.075936721	7.47E-05	0.000483919	0.688410075
C1orf105	0.923803352	7.65752507	4.075096213	7.49E-05	0.000485238	0.685330265
HTR3A	0.754245676	8.126066953	4.074461767	7.51E-05	0.000486173	0.683005849
HMMR	0.645184582	8.360697913	4.072613597	7.57E-05	0.000489397	0.676236358
DYNLL1	0.446097762	12.4107545	4.067966118	7.70E-05	0.000497987	0.659224346
LBH	-0.566427148	9.753187215	-4.066617434	7.74E-05	0.000500322	0.654290411
GRID2	1.219560174	6.480311876	4.06486294	7.80E-05	0.000503453	0.647873839
LINC00216	1.031469729	6.913444071	4.064013859	7.82E-05	0.00050484	0.644769352
IL1A	0.863430584	6.956787507	4.06300214	7.85E-05	0.000506547	0.64107089
NOD2	-1.63968762	6.635065552	-4.060341515	7.93E-05	0.000511497	0.631348156
CAPN1	-0.615841048	9.42106668	-4.059768352	7.95E-05	0.000512361	0.629254308
PHTF2	-0.581989089	9.39450562	-4.058716226	7.98E-05	0.000514172	0.625411351
TICAM1	-0.917298387	7.821626734	-4.057987736	8.01E-05	0.000515348	0.622750964
ZNF589	0.456850264	8.361807667	4.057121115	8.03E-05	0.000516801	0.619586627
KDM2A	0.416921535	10.38144017	4.055316876	8.09E-05	0.000520131	0.613000444
TRIM52	0.551453145	8.189954844	4.052707	8.17E-05	0.000525105	0.603477512
CUL1	-0.348630162	9.915976139	-4.052432173	8.18E-05	0.000525387	0.602475004
ZSCAN18	-0.741477224	10.18311301	-4.052150431	8.19E-05	0.000525684	0.601447331
BRS3	0.824172653	7.078066937	4.051824653	8.20E-05	0.00052607	0.600259102
GP6	0.978409315	6.939132916	4.050963288	8.22E-05	0.000527455	0.597117769
RUSC1	0.520323921	10.62328585	4.050871828	8.23E-05	0.000527455	0.596784249
OSTM1	-0.491507021	8.577956117	-4.050522552	8.24E-05	0.00052789	0.595510642
DOC2A	1.268247877	6.761079723	4.050296071	8.25E-05	0.000528077	0.594684841
SLC10A2	0.905096565	6.972060034	4.046610104	8.36E-05	0.000535331	0.581250179
BTRC	0.414132422	8.460530783	4.046013136	8.38E-05	0.00053612	0.57907526
COX5B	0.408475106	11.9994784	4.045957871	8.38E-05	0.00053612	0.578873927
UBE2D3	0.350765381	11.99315521	4.043931783	8.45E-05	0.000540028	0.571494325
TFIP11	-0.48053241	9.243890554	-4.043563623	8.46E-05	0.000540513	0.570153695
NELFCD	0.52185955	10.7111229	4.043050945	8.48E-05	0.000541241	0.568286977
NDUFA4L2	-0.87447784	7.816687443	-4.042944927	8.48E-05	0.000541241	0.567900976
SLC36A1	-0.664939287	8.63522431	-4.042723747	8.49E-05	0.000541422	0.56709571
GNAO1	0.807292412	7.346763932	4.04234033	8.50E-05	0.00054194	0.565699859
TMEM168	-0.530565048	9.156478485	-4.040762095	8.55E-05	0.000544952	0.559955321
PDCD10	0.407333953	10.9901898	4.039435308	8.60E-05	0.000547451	0.555127401
ATG4B	0.310619085	9.587423909	4.037381729	8.66E-05	0.000551496	0.547657329
GZMK	-1.490686857	8.824779118	-4.035838363	8.72E-05	0.000554484	0.542045198
ADGRL1	0.565946963	8.901616698	4.033778196	8.79E-05	0.000558593	0.534556498
ABCD1	0.444085418	8.738740603	4.032538811	8.83E-05	0.00056074	0.530052813
GPATCH4	0.589870968	7.952962263	4.032431732	8.83E-05	0.00056074	0.529663762
GM2A	-0.552588437	11.14100706	-4.032375775	8.83E-05	0.00056074	0.529460455
EYA4	1.291551872	6.040004447	4.030408641	8.90E-05	0.000564692	0.522314774
EFHC2	0.734675693	7.656115828	4.029838446	8.92E-05	0.000565637	0.520244041
TMEM19	0.753100161	7.01723124	4.028325025	8.97E-05	0.000568633	0.514749011
NSD2	0.443111501	8.943239841	4.02470862	9.10E-05	0.000576175	0.501625007
AQP4	1.516171927	5.253206512	4.024614968	9.10E-05	0.000576175	0.501285268
DPYD	-0.751734149	8.233640999	-4.023994064	9.12E-05	0.00057725	0.499032987
PMS2P1	0.346093522	10.81355977	4.023775665	9.13E-05	0.000577438	0.498240827
MFSD10	-0.584266104	9.570550223	-4.023400498	9.14E-05	0.000577972	0.496880134
CBARP	-1.796605924	5.217608673	-4.022585057	9.17E-05	0.000579482	0.493922958
ADRM1	0.601219877	10.44320609	4.022213878	9.18E-05	0.000580009	0.492577043
OR7A17	1.192607849	6.776834766	4.021030532	9.22E-05	0.000582064	0.48828684
SSH3	0.439782028	9.992858975	4.020995016	9.23E-05	0.000582064	0.488158092
MRPS16	-0.724742961	9.728316275	-4.020889892	9.23E-05	0.000582064	0.487777016
CCT2	0.538832615	11.90789014	4.020450951	9.24E-05	0.000582737	0.486185945
INTS12	-0.588918991	9.608191686	-4.020321399	9.25E-05	0.000582737	0.48571637
ELK1	0.581674538	9.014737242	4.019116164	9.29E-05	0.000585131	0.481348464
OR12D3	1.344178714	6.188716726	4.018768195	9.30E-05	0.000585612	0.480087582
SRP9	0.41292751	12.56423563	4.017055415	9.37E-05	0.000589158	0.473882508
CNPY3	-0.879708687	9.020451669	-4.016485056	9.39E-05	0.000590144	0.471816679
HSD17B2	2.199663357	5.277236775	4.014991138	9.44E-05	0.00059322	0.466406848
LY96	-0.736976617	9.177416924	-4.014112351	9.47E-05	0.000594913	0.463225303
CD3G	-1.305255258	6.785473112	-4.013968755	9.48E-05	0.000594938	0.462705484
HGSNAT	-0.597261947	10.14674127	-4.013604219	9.49E-05	0.000595465	0.461385926
BNC1	1.353435122	6.22472995	4.013160552	9.51E-05	0.000596173	0.459780062
MOCS3	0.55725641	8.074485365	4.01219909	9.54E-05	0.000598063	0.456300505
VWA5A	-0.636501737	9.653302793	-4.010144398	9.62E-05	0.000602466	0.448866761
ZDHHC14	-1.249379857	7.494249675	-4.009353857	9.64E-05	0.000603981	0.446007448
SRSF11	0.489447843	10.05349627	4.008957486	9.66E-05	0.00060459	0.444573979
GREB1	-1.74659095	8.11144795	-4.0082226	9.69E-05	0.000605982	0.441916582
EIF1B	0.399946385	10.43072853	4.007032045	9.73E-05	0.000608147	0.43761228
PARP16	0.406031111	9.089892329	4.007022985	9.73E-05	0.000608147	0.43757953
STX3	0.473382294	9.42107395	4.005565617	9.79E-05	0.000611228	0.432312007
PABPN1	0.498763847	9.592905136	4.00485003	9.81E-05	0.000612589	0.429726146
NAT2	1.333705328	6.245453957	4.002996324	9.88E-05	0.000616623	0.423029278
ZNF37BP	-1.355963996	5.635265591	-4.001130111	9.95E-05	0.000620711	0.416289739
PHYH	0.610173005	9.91055534	3.999797788	0.000100028	0.000623361	0.411479806
TXNL4B	0.351507491	9.298406477	3.999747882	0.000100047	0.000623361	0.411299661
EHBP1	-0.462038024	9.800574758	-3.997921877	0.000100746	0.000627395	0.404709596
DIAPH2	-0.447745043	8.718256342	-3.994390623	0.000102109	0.000635566	0.391972132
NUDT18	-0.806690452	8.355060875	-3.993692015	0.000102381	0.000636938	0.389453279
RNF17	0.859899535	6.894544389	3.992602797	0.000102806	0.000639263	0.385526777
GATD3A	0.362398593	10.92152006	3.990355643	0.000103688	0.000644427	0.377428767
ADAM5	0.843175665	7.280085982	3.989376097	0.000104075	0.000646507	0.373899948
SLC12A5	1.079980035	6.692072907	3.987994733	0.000104623	0.000649577	0.368924762
FETUB	0.551046771	7.161052556	3.987866674	0.000104674	0.000649577	0.368463611
OR12D2	0.678687803	7.353166992	3.986271203	0.000105311	0.0006532	0.362719158
[truncated: 2,795 more rows]
