# Supplementary material for: Identifying liver metastasis-related hub genes in breast cancer and characterizing SPARCL1 as a potential prognostic biomarker
Source: PeerJ. 2023 May 8;11:e15311. doi: 10.7717/peerj.15311 (PMC10174054; doi:10.7717/peerj.15311)
Supplement: Supplemental Information 1 — SPARCL1 was identified as a hub gene in BC liver metastasis, and expression levels of the SPARCL1 in BC tissues were significantly downregulated compared to normal tissues; SPARCL1 knockdown significantly increased the proliferation and migration of BC cells, whereas the proliferation and migration were suppressed after elevating the expression of SPARCL1. These results were used to determine the critical role of SPARCL1 in BC and liver metastasis. [file peerj-11-15311-s001.zip › The differentially expressed genes list in GSE58708 dataset.xls]

Gene_ID	log2FoldChange	log2CPM	P.Value	adj.P.Val
APOC3	13.95515084	7.270354649	5.94E-25	7.48E-21
FGA	15.64872489	8.96162376	9.49E-25	7.48E-21
TTR	13.38668656	6.703523199	1.50E-24	7.88E-21
AGXT	12.76508463	6.084574696	7.03E-23	2.77E-19
HRG	12.70174098	8.065037536	9.57E-23	3.02E-19
FABP1	12.0059569	5.330674505	5.22E-22	1.37E-18
SERPINA1	7.497039361	10.37343848	8.71E-22	1.96E-18
APOA1	10.09314053	7.51417734	1.01E-21	1.98E-18
PLG	13.97091289	7.286121424	3.16E-21	5.53E-18
APOA2	9.453183558	7.389815553	8.65E-21	1.36E-17
AHSG	13.7279475	7.043768238	2.30E-20	3.28E-17
APOH	13.82956272	7.145117668	2.50E-20	3.28E-17
PAH	12.47243781	5.793700092	1.64E-19	1.89E-16
FGL1	11.37007873	4.701865425	1.68E-19	1.89E-16
SERPINF2	6.63404803	6.602525071	2.97E-18	3.12E-15
AMBP	10.32599879	7.063669013	5.88E-18	5.79E-15
FGG	14.43793141	7.752241348	2.56E-17	2.37E-14
CYP2E1	6.481865947	8.480679644	4.29E-17	3.75E-14
HNF4A	11.26774329	4.600999477	1.35E-16	1.12E-13
C3P1	12.07286483	5.397171823	3.40E-16	2.68E-13
ALB	11.08151383	11.2221037	3.90E-16	2.92E-13
SLC22A7	11.45476138	4.785504989	5.34E-16	3.83E-13
ALDOB	9.657075526	8.131463225	1.35E-15	9.23E-13
ORM2	12.15770377	5.481358625	1.85E-15	1.22E-12
HABP2	9.208841713	5.278801783	3.11E-15	1.96E-12
C8A	11.36029667	4.692411884	4.69E-15	2.84E-12
C8B	9.430133667	4.811130572	5.29E-15	3.09E-12
UGT2B4	11.49411858	4.824495441	5.89E-15	3.31E-12
HSD17B6	11.47130819	4.802002038	9.38E-15	5.09E-12
HP	11.31946227	8.467780422	1.12E-14	5.88E-12
ASGR1	11.18800256	4.522439807	3.70E-14	1.88E-11
APCS	11.38183441	4.713761606	1.12E-13	5.53E-11
CYP2A6	5.313489939	5.102801952	1.14E-12	5.45E-10
ASGR2	8.372313168	4.922909714	1.41E-12	6.51E-10
PCK1	7.89786646	6.25055103	1.55E-12	6.96E-10
SERPINA4	10.65336766	3.997989402	1.72E-12	7.51E-10
DPYS	10.88522828	4.225248835	2.27E-12	9.68E-10
HPX	4.484383793	6.993797532	2.58E-12	1.07E-09
CPS1	5.853969211	7.813670487	4.15E-12	1.68E-09
UGT2B10	10.96212253	4.300793791	4.64E-12	1.83E-09
SERPINA10	8.926017397	4.320240944	5.44E-12	2.09E-09
CYP3A4	6.941648257	6.36237335	5.92E-12	2.22E-09
CRP	12.19373391	5.517104154	8.68E-12	3.11E-09
CYP4F2	10.40295867	3.753597107	8.68E-12	3.11E-09
KNG1	7.685410949	6.82198197	1.36E-11	4.77E-09
TAT	4.094208407	6.630550639	1.63E-11	5.58E-09
GSTA1	10.89378027	4.233771598	1.77E-11	5.93E-09
CYP2C19	10.78069564	4.122865633	2.57E-11	8.44E-09
HAO1	10.12619736	3.484745229	2.63E-11	8.46E-09
UGT2B7	10.65199587	3.996964349	2.72E-11	8.56E-09
MTTP	10.76473307	4.10734249	4.75E-11	1.47E-08
AFM	9.591614461	4.983667806	9.09E-11	2.73E-08
ORM1	10.29426957	7.565786977	9.18E-11	2.73E-08
SLC2A2	8.328005741	4.561826267	1.01E-10	2.94E-08
ACSM2B	10.55546693	3.902700471	1.26E-10	3.60E-08
FGB	6.927654015	8.595340843	1.60E-10	4.49E-08
LBP	8.271692824	5.039517722	1.79E-10	4.94E-08
AQP9	7.958203886	5.428643892	1.82E-10	4.95E-08
APOA5	10.73492484	4.077506589	3.46E-10	9.23E-08
CYP2C9	8.130759094	6.015248655	3.72E-10	9.76E-08
RGN	10.01477772	3.377292796	4.56E-10	1.18E-07
PRRX1	-4.050062143	5.952271025	5.62E-10	1.43E-07
SERPINC1	8.193323502	6.329578231	9.66E-10	2.41E-07
APOC1	3.742122249	6.429875198	1.41E-09	3.48E-07
CES1	7.731932249	5.871992	1.58E-09	3.83E-07
F11	10.58772794	3.934468671	1.65E-09	3.94E-07
AOX1	4.999136699	6.21663407	1.99E-09	4.67E-07
HSD11B1	9.793291608	3.164097289	2.34E-09	5.37E-07
MAT1A	8.719599243	7.009916917	2.35E-09	5.37E-07
OGDHL	10.09565338	3.455420949	2.68E-09	6.04E-07
APOB	10.43040667	10.10028772	4.73E-09	1.05E-06
ACSM2A	7.125799755	4.303743038	5.32E-09	1.16E-06
FETUB	10.21850644	3.575110058	7.76E-09	1.68E-06
CFHR1	10.04122601	3.403351244	8.83E-09	1.88E-06
SLC38A3	6.046744853	5.070310194	9.76E-09	2.05E-06
C8G	9.639453269	3.015749276	1.06E-08	2.20E-06
ADH6	6.146411199	5.021914889	1.44E-08	2.94E-06
SLC13A5	7.13539728	5.043434172	2.45E-08	4.95E-06
ARSE	9.224478919	2.621449189	2.65E-08	5.29E-06
FOSB	-6.520159601	8.307963885	2.82E-08	5.56E-06
ABCB11	7.854433904	3.286546704	3.26E-08	6.35E-06
ONECUT1	9.557982174	2.938335833	3.36E-08	6.46E-06
GJB1	6.67891227	3.870664838	4.06E-08	7.70E-06
FOS	-4.605507017	7.337055826	4.24E-08	7.95E-06
GSTA2	8.951419337	2.364939021	4.73E-08	8.76E-06
SLC25A47	7.572716574	3.833045272	5.76E-08	1.05E-05
ITIH4	3.847361058	7.618450215	6.04E-08	1.09E-05
FAM99A	9.357521101	2.747645147	6.17E-08	1.11E-05
TFR2	6.69555239	5.919692016	6.52E-08	1.15E-05
SLC17A4	9.452450546	2.838239624	7.50E-08	1.31E-05
CYP8B1	4.333082922	6.08304807	7.58E-08	1.31E-05
UGT1A1	8.929299215	2.344953292	8.87E-08	1.52E-05
ABCG8	9.501737352	2.884785192	1.08E-07	1.83E-05
DAO	8.97469867	2.387578807	1.17E-07	1.96E-05
F2	6.177745521	6.087440536	1.26E-07	2.08E-05
SLCO1B1	10.07035319	3.431937843	1.28E-07	2.10E-05
GCKR	9.238955605	2.635963831	1.34E-07	2.17E-05
GLYAT	10.30712914	3.661457799	1.59E-07	2.55E-05
HPD	7.721048435	6.038734897	1.63E-07	2.60E-05
TCF21	8.672811527	2.105737952	1.79E-07	2.82E-05
CREB3L3	7.354122158	5.102272405	2.02E-07	3.15E-05
NR1H4	8.986977699	2.399330123	2.07E-07	3.20E-05
SLC22A1	6.219871272	4.585291718	2.47E-07	3.78E-05
ADH1C	6.54181244	3.357933693	2.51E-07	3.80E-05
SERPINA7	9.616710114	2.995593939	2.55E-07	3.80E-05
VTN	5.023441742	7.957448273	2.56E-07	3.80E-05
CYP4A11	5.288075017	7.060033582	2.70E-07	3.98E-05
SLPI	8.568197318	2.009928934	2.82E-07	4.12E-05
ANK2	-3.409435546	4.439368935	2.88E-07	4.17E-05
LRG1	3.778058989	5.114284108	3.02E-07	4.33E-05
EGR1	-3.835500746	8.66885634	3.35E-07	4.76E-05
AGT	5.94992322	6.089234372	3.87E-07	5.45E-05
INHBC	6.475114521	4.23085365	4.11E-07	5.74E-05
F13B	9.558659079	2.94044013	5.18E-07	7.11E-05
LOC100130231	-4.171820915	5.424046406	5.19E-07	7.11E-05
MIAT	-2.910411562	5.9036167	5.45E-07	7.40E-05
ITIH1	7.663070189	6.865221575	5.70E-07	7.68E-05
NR1I2	7.232472647	3.5091666	6.00E-07	8.01E-05
GATM	3.523026936	5.65966893	6.88E-07	9.10E-05
TTPA	8.933339428	2.34962902	7.10E-07	9.32E-05
C4BPA	7.4424846	5.765383247	8.00E-07	0.000104155
SPP2	8.653380591	2.089173516	8.33E-07	0.000107212
LPA	6.881142167	3.071468295	8.37E-07	0.000107212
FCN2	9.205977698	2.605776169	8.53E-07	0.000108362
SHOX2	-5.869674626	2.920914269	1.12E-06	0.000141163
CYP4A22	6.490496607	2.794745342	1.15E-06	0.000143205
HAL	7.372190686	2.834392227	1.20E-06	0.00014899
F9	6.164874732	4.583040502	1.22E-06	0.000149398
UGT1A4	8.81269066	2.236831254	1.22E-06	0.000149398
SLCO1B3	6.142335137	3.288950035	1.30E-06	0.000157498
CYP2B6	4.973736148	4.946938147	1.46E-06	0.000174938
SLC27A5	3.261371181	5.292181591	1.61E-06	0.000191668
CPS1-IT1	8.568388346	2.011511175	1.63E-06	0.000192362
GDA	5.765236558	2.793393911	1.64E-06	0.000192362
BAAT	5.568860755	5.483637694	1.67E-06	0.000194817
CFHR2	9.417598072	2.806375941	2.07E-06	0.000239944
COLEC11	6.294030766	3.811827652	2.11E-06	0.000241949
UGT3A1	9.300776676	2.694797582	2.12E-06	0.000241949
TBX5	-8.256242734	1.684582657	2.32E-06	0.000262858
CYP4F3	6.718161933	4.885624018	2.85E-06	0.000320324
MS4A1	-6.694106269	5.474475217	2.92E-06	0.000326232
ITIH2	5.639628004	6.499040324	3.07E-06	0.000340325
SPOCK1	-3.373056552	4.779778436	3.77E-06	0.000414794
NTRK2	-4.332136114	4.58074808	4.07E-06	0.000443347
C3	3.372626355	10.82539718	4.08E-06	0.000443347
APOE	2.825111884	7.354510594	4.11E-06	0.000443732
G6PC	6.490939044	6.347048745	4.20E-06	0.000450337
A1CF	4.693791473	5.703128551	4.30E-06	0.000458068
RGS1	-3.583482654	3.709412785	5.18E-06	0.000547828
PLA2G12B	7.979579357	1.482204703	5.46E-06	0.000573662
ITK	-4.269134535	4.187084851	5.66E-06	0.000590641
NCRNA00261	5.285194305	4.592994043	5.89E-06	0.000607269
SLC6A1	5.842692548	4.438646153	5.90E-06	0.000607269
CFHR5	7.633865414	3.093212924	6.01E-06	0.000614737
PRODH2	8.321209226	1.785392297	6.32E-06	0.000640933
ADH4	5.471682902	6.261934046	6.35E-06	0.000640933
CPN2	5.304476887	4.921309724	7.18E-06	0.000720136
HSPA1A	3.573146668	7.371135915	7.58E-06	0.00075527
CD5L	6.700062017	2.203608795	8.10E-06	0.000802584
MLIP	9.207763373	2.608367261	8.29E-06	0.000816047
FTCD	6.175417425	5.283587103	8.43E-06	0.00082238
HPR	6.076976616	2.752210777	8.46E-06	0.00082238
SERPIND1	3.34949656	5.946833772	8.88E-06	0.000858047
MIA2	8.364523555	1.827749768	9.03E-06	0.000867197
SLIT3	-3.046876798	4.635449839	9.34E-06	0.000891894
PCDHB15	7.722139509	1.25685217	9.55E-06	0.000906095
GCGR	5.430713843	3.277823016	9.73E-06	0.000917556
C9	7.099986373	5.716347556	1.15E-05	0.001079782
ITIH3	4.892532751	6.13370827	1.25E-05	0.001168279
CELF2	-2.983125156	6.226809998	1.39E-05	0.001286629
CPN1	7.54392304	1.104933027	1.64E-05	0.001505978
CFI	3.597881583	4.932953111	1.66E-05	0.001522436
LILRA2	8.007810836	1.50348141	1.70E-05	0.001547693
GC	7.606452191	7.256241231	1.90E-05	0.00171782
EMP1	-2.431669822	5.64709072	1.95E-05	0.001755269
PRAP1	4.669408034	4.212765999	2.14E-05	0.001918256
C2	2.267974538	5.86697844	2.22E-05	0.001978933
ADH1B	4.245280597	7.309461252	2.36E-05	0.002085951
CD6	-4.423094606	5.033484651	2.40E-05	0.002112671
WDR72	6.14873041	2.278794499	2.59E-05	0.002269681
EGR3	-4.057428559	5.145288408	2.67E-05	0.002321658
C17orf106-CDK3	7.621916004	1.168786714	2.95E-05	0.002553268
PRDM1	-2.388719805	5.062476569	3.15E-05	0.002704523
LGI2	-3.926799107	2.507898523	3.16E-05	0.002704523
PAX5	-9.136178425	4.22426618	3.46E-05	0.002944945
TF	6.192112055	8.395391779	3.52E-05	0.002979008
IKZF1	-3.042733923	6.005706547	3.68E-05	0.003101163
CYTIP	-3.201988483	3.870494963	3.82E-05	0.003188539
C6	5.511019517	5.401724846	3.84E-05	0.003188539
CYP2C18	5.83607269	3.844722369	3.85E-05	0.003188539
HLF	3.353533379	3.536843974	3.88E-05	0.003196253
ABCC8	-5.934494576	2.364193984	3.90E-05	0.003198409
KIAA0748	-4.927176751	4.241347523	4.17E-05	0.0034028
CD79A	-5.39352777	5.306971548	4.33E-05	0.003513667
REEP6	2.622659718	5.413961477	4.39E-05	0.003548978
ABCC6P1	8.31723814	1.786296549	4.48E-05	0.003600344
SFRP2	-5.340316197	5.838751322	4.57E-05	0.00365764
COLEC10	5.303327572	2.125458678	4.68E-05	0.003724966
PGLYRP2	4.618805688	3.623264676	4.77E-05	0.003776015
PRG4	3.469256548	6.123710004	5.11E-05	0.004020736
CHRDL1	-4.909883959	3.21543349	5.27E-05	0.00412561
CADPS	6.420505906	1.958437357	5.34E-05	0.004162424
MLXIPL	4.882830096	6.327004099	6.22E-05	0.004828025
CCDC141	-4.208439756	3.816104352	6.51E-05	0.005027274
MT2A	2.355068077	6.122442507	6.75E-05	0.005186507
TDO2	5.165692317	3.830122968	7.13E-05	0.005448408
MFSD2A	2.992572001	3.822270175	7.22E-05	0.005480086
BNC2	-2.58506333	5.719279922	7.24E-05	0.005480086
ADH1A	5.538270699	5.174382161	7.27E-05	0.005480086
FCRL5	-5.082999323	4.151599937	7.64E-05	0.005732017
CD96	-3.046180499	3.669280989	7.73E-05	0.005744846
VNN1	4.789629984	3.587339271	7.73E-05	0.005744846
ADRA2A	-4.884125953	3.865493976	7.89E-05	0.005834522
AKR1CL1	6.353861919	1.901208365	7.93E-05	0.00583631
HAMP	6.58193673	3.421928618	8.13E-05	0.005953759
TMPRSS6	6.162540693	4.099511762	8.52E-05	0.006215844
PKLR	5.435705006	3.462220643	9.19E-05	0.006667734
CPB2	6.105382775	4.607815973	9.78E-05	0.007048372
CDR1	-2.425799142	7.481634247	9.80E-05	0.007048372
PGBD5	6.981908956	0.64257861	9.86E-05	0.00705921
FOLH1	7.613535987	1.167789313	0.000104502	0.007434318
SLC7A2	2.230060437	6.039117925	0.000104788	0.007434318
ASS1	3.597104738	6.094631468	0.000105545	0.007454422
FLRT2	-2.581593962	4.534441613	0.000113379	0.00797197
RBP4	6.364411181	7.711618171	0.00012295	0.008606482
UGT2B15	4.378599576	3.532792983	0.00012655	0.008802844
CCL22	-3.157135056	5.183332356	0.000126873	0.008802844
F12	5.700781262	4.3483278	0.00012918	0.008923597
SLC28A1	5.630049264	3.19032095	0.000135259	0.00930276
RTP3	7.493227898	1.065834349	0.000136586	0.009353186
KIAA0125	-5.466828004	5.994594547	0.000139342	0.009500612
GRIA4	-5.92636946	1.198056912	0.000141038	0.009574804
ACSM5	3.662431643	3.891215818	0.000141754	0.009582078
IL2RB	-2.713826581	5.511024828	0.000142742	0.009607611
LRRC18	-5.41483262	1.368430404	0.000165052	0.011061986
FAT2	-3.197846417	4.616778092	0.00017885	0.011935931
IL2RG	-3.123396026	5.953894881	0.000182587	0.012133941
TOX	-3.753934099	2.160227784	0.000191826	0.012680931
BHMT	6.054101246	5.764635677	0.000193119	0.012680931
EMB	-2.80865297	4.352380822	0.000194011	0.012680931
CP	5.600015335	7.471479498	0.000194038	0.012680931
CFB	3.295118007	7.670903908	0.000212307	0.013817503
C10orf114	6.894136359	0.575767596	0.000220914	0.014318514
PON3	5.320621291	2.899526234	0.000223914	0.014453465
RASSF5	-2.456550318	5.284014227	0.00023199	0.014913649
ADRA1B	6.844164798	0.534014309	0.000241435	0.015457759
IGSF10	-4.755355083	4.359550127	0.000256541	0.016358378
SLC38A5	-3.689035446	2.298690185	0.000261893	0.016632312
LAMP3	-2.837823936	3.962536962	0.000268999	0.017015023
SLC2A3	-2.160497619	4.977045837	0.000279856	0.017630923
PROX1	4.698084214	4.846671222	0.000284297	0.017839378
AHNAK2	-2.14598649	5.189226977	0.000290202	0.018137648
ALDH2	2.741044759	6.190422318	0.000299484	0.018608652
UROC1	5.313995134	3.697459478	0.000300101	0.018608652
CTGF	-2.62995487	6.44848899	0.0003026	0.018690008
LECT2	5.611103356	2.002797959	0.000320537	0.019720532
ANKRD33B	-3.110880938	3.913735853	0.000325811	0.019966993
FCRLA	-5.562621268	2.409399394	0.000331913	0.020262139
CD3E	-3.811989433	5.769378949	0.000344876	0.020929463
SDS	2.55741483	4.937292249	0.000345502	0.020929463
TUB	-3.255306636	4.253578935	0.000352431	0.021267366
NLRP1	-2.573194799	6.17769782	0.000363359	0.021830668
COL18A1	2.265805915	7.707153671	0.000364537	0.021830668
6-Sep	-2.162537873	7.00966075	0.000369534	0.022033968
HMG20B	1.853276771	6.869378201	0.00037073	0.022033968
HAO2	5.247964348	3.528790434	0.000390048	0.02309492
SMOC2	-3.849248415	5.084756165	0.00039988	0.023588432
ALDH1L1	3.949565153	4.814885991	0.000406729	0.023902904
ZNF771	5.003940142	0.740351339	0.000410095	0.024011128
SPOCK2	-3.260796371	6.33240699	0.000423634	0.024677888
CLDN8	5.228143437	0.922087832	0.000424616	0.024677888
GVINP1	-2.321961878	5.570735466	0.000433051	0.02507559
CRYAB	-2.790546096	3.007761308	0.000439248	0.025341249
LIME1	3.958099033	3.462011649	0.000451668	0.025962684
ASL	1.966822229	5.104736901	0.000475448	0.027230227
CYP3A5	2.522009745	5.949480346	0.000480556	0.027423007
EHHADH	2.373738476	5.153600185	0.000488153	0.027681523
ACSL1	2.085023117	7.023717561	0.000488601	0.027681523
RARRES2	2.783851084	5.103245886	0.000494148	0.027772808
IL10RA	-2.522471539	5.84412855	0.000495265	0.027772808
TRAPPC5	3.713101065	2.490412976	0.000495502	0.027772808
CBY3	6.457205612	0.242406547	0.000502335	0.027986024
SPIB	-4.47870067	2.527347523	0.000504251	0.027986024
RIC3	-3.556685694	3.013550981	0.000504637	0.027986024
A1BG	3.59902607	5.153172819	0.000508202	0.028031502
MET	2.715659971	4.58207931	0.000509016	0.028031502
ANGPTL3	3.28470685	4.95937554	0.000519199	0.028454475
HGFAC	4.799852539	4.481479345	0.00052031	0.028454475
OR2B2	5.280368855	1.912054934	0.000573081	0.031231948
MEI1	-3.343270537	2.652360753	0.000599383	0.032552692
TNFSF11	-4.323548296	1.248712843	0.00060461	0.032723742
CHL1	-4.020654886	1.959501621	0.000607027	0.032742042
PTPRC	-2.107584862	6.331965719	0.000624673	0.033509071
MBD3	2.095494692	4.879144251	0.000625503	0.033509071
CYP1A2	2.965086685	5.820679141	0.000643008	0.034330094
HIST1H3C	2.397135336	4.67498391	0.000656675	0.034941315
IL16	-2.368016662	6.284487104	0.000675197	0.035805917
TTN	-2.211330986	8.331225233	0.000712356	0.037645864
NDUFS7	3.430572466	2.71024125	0.000714674	0.037645864
P2RY14	-4.635997501	1.954408445	0.000727871	0.038213212
AGXT2	4.863896201	3.058876201	0.000754763	0.039493404
P4HA3	-3.13627759	2.200966601	0.000768733	0.039993554
KLKB1	5.277021217	3.504595616	0.0007694	0.039993554
RGS9	3.81069934	2.404502316	0.00082952	0.0429768
LAMC3	4.814258444	4.681168742	0.000860554	0.044372262
BOC	-2.463857961	4.195984034	0.00086209	0.044372262
CLDN1	2.720985202	4.924148336	0.000888291	0.045424176
FAIM3	-3.990970862	5.263194767	0.000888295	0.045424176
AKR1C4	4.864826058	2.725189883	0.000895313	0.045634869
CXXC5	2.110077698	4.847259767	0.000919529	0.046717997
CADM3	-3.740707767	2.534827331	0.000925997	0.046895364
MZT2B	4.023749196	2.148919274	0.000933342	0.047115818
CCR7	-4.039254344	4.614350698	0.000942579	0.047430092
ADAM19	-2.630373036	6.326764596	0.000985067	0.049378099
HRSP12	3.875487594	3.081092094	0.000987562	0.049378099
CLDN3	2.741843513	2.831104717	0.00099482	0.049583574
SLC39A5	4.43057894	3.581242906	0.001015806	0.050469854
ADAM12	-2.645739781	5.604592394	0.001032061	0.051116235
PLXDC1	-1.696006563	6.102615385	0.001055415	0.051978692
C7orf46	4.303123455	1.617972107	0.001056075	0.051978692
CHST8	4.580572576	3.240555157	0.001063482	0.052097309
NR4A1	-2.694961289	6.608059479	0.001065899	0.052097309
ARG1	3.92567593	4.239968271	0.001068408	0.052097309
TSPYL6	-2.362812984	3.823444537	0.001085814	0.05278263
C19orf24	3.158612688	3.182105747	0.001127031	0.05461767
ANG	4.539419014	4.019928925	0.001133025	0.054739712
HFE2	4.613321814	2.700251634	0.001175227	0.056604976
TBC1D10C	-2.719965929	4.383413947	0.001213902	0.058289515
KIT	-2.839468964	4.000243984	0.001297656	0.062121824
FAM177B	-3.550448403	1.261155877	0.001328158	0.063389367
INHBE	2.99456568	3.171415578	0.001333493	0.063451684
EVI2B	-1.727565693	5.347310718	0.001341102	0.063621544
EPPK1	2.063302153	6.998920152	0.001375628	0.065063488
PIM2	-2.615143591	5.63174304	0.001380448	0.065095994
ZBED2	-4.505017841	2.642105777	0.001433652	0.067403057
SERPINA5	2.978553915	4.498969601	0.001467648	0.068759117
TAP2	-1.701203133	5.617859915	0.001471227	0.068759117
SERPINB9	-2.0075795	4.838391862	0.001483116	0.069109675
WIPF1	-1.884739242	6.890136075	0.001511125	0.070109541
KIAA0226L	-3.16605845	3.73468938	0.001513476	0.070109541
LEAP2	4.581047742	2.224859833	0.001526522	0.070452915
KHK	2.298575044	3.655754177	0.001531138	0.070452915
RAC2	-2.582369087	5.785011984	0.001534308	0.070452915
IGJ	-2.587806802	4.825271552	0.001556185	0.071249738
SEL1L3	-2.384888104	5.50210653	0.001566583	0.071517899
COL4A2	1.809813277	8.856690552	0.001643265	0.074801821
MGC15885	-2.79354515	2.281317033	0.001652271	0.074995008
INSIG1	1.551624754	5.58376086	0.001676421	0.075780306
HAND2	3.553739359	2.430413175	0.001679195	0.075780306
LOC388588	4.61421811	1.132916947	0.001705153	0.076731894
PRKCB	-2.699737515	5.087075694	0.001716318	0.077014252
PTPRH	4.203714016	1.617001169	0.001752591	0.078418485
SERPINA3	2.819157669	7.48026527	0.001837139	0.081968685
FCRL2	-5.908037368	3.274505762	0.001859171	0.082717337
CRB3	2.867986524	3.203066213	0.001865622	0.082770533
ABCC6	2.647664087	4.569609399	0.001880782	0.083019606
PLEKHH2	-1.704561859	5.035437971	0.001881778	0.083019606
BHLHE41	-2.298961224	4.694420577	0.001975608	0.086915732
MFAP4	-2.07354567	6.185192945	0.001985834	0.087122226
DCXR	1.66831169	6.92178057	0.002012869	0.088063
TIGIT	-2.670092603	2.574029809	0.002019522	0.088109345
IL7R	-3.831362989	4.746187573	0.002042691	0.088764478
TH	4.003080549	1.363460008	0.00204581	0.088764478
ALDH1A1	3.618064296	4.992304914	0.002083405	0.09014735
OIT3	4.110099377	2.490147291	0.002122864	0.091603042
ADAMTS7	3.181236254	3.060613172	0.002146103	0.092352785
SULT2A1	2.699551479	4.614084136	0.002251485	0.096623694
DRD5	-3.842483503	0.832850598	0.002262938	0.096851305
FAM196B	-2.788660155	3.634128054	0.002300441	0.098189545
PRKCQ	-3.112104696	3.021797715	0.00232609	0.099015991
KCNMB1	-2.665747772	2.980258727	0.002359983	0.10018797
SLAMF6	-2.869344358	3.582342689	0.002377552	0.100662498
SERPINA6	5.312474623	4.953150098	0.002383966	0.100663464
CARD11	-3.557652934	4.363847499	0.002401969	0.101152442
HIST1H4I	4.107149194	1.918561165	0.002453307	0.102785662
MMP19	-2.126139695	3.562059584	0.002453804	0.102785662
SPARCL1	-2.617231212	5.974368037	0.00249399	0.104191882
ADI1	1.885375302	5.508368949	0.00256924	0.107051686
IGF2	-2.103111994	4.747055775	0.002585359	0.107216605
F5	1.80916288	7.027086202	0.002586813	0.107216605
LIMD2	-3.30974072	5.87102359	0.002595195	0.10728168
CSF2RB	-2.649462916	5.163207941	0.002621231	0.108074303
PRDM8	-3.010913413	1.390922554	0.002633269	0.108141967
SEPP1	1.83784186	5.207927884	0.002636604	0.108141967
CCNE1	3.471404157	1.217203348	0.002686845	0.109832335
GYS2	4.820100852	3.078799757	0.002691764	0.109832335
ZNF414	2.94221173	2.637729171	0.002737072	0.111392476
POU2AF1	-3.356815458	6.594348523	0.00274796	0.111547332
SLC47A1	2.770007425	3.830748952	0.002768659	0.112098649
C22orf34	-3.344509421	4.348314322	0.002825329	0.114099813
STARD9	-1.563501497	6.21878485	0.002885911	0.116248343
CD28	-3.402476544	4.099333069	0.002927501	0.117622793
PC	2.411998277	5.414405612	0.002994078	0.119793514
SPC24	3.765541429	0.952315897	0.002996739	0.119793514
PON1	2.983249074	4.083511526	0.003037059	0.121097915
CYP2J2	3.104405884	4.038007994	0.003049448	0.121284878
VGLL3	-1.894758812	4.028876481	0.003100706	0.123012913
CFH	2.373247857	6.837730513	0.003145306	0.124468754
INF2	1.566883138	6.614162116	0.003182349	0.125619051
GPR52	-2.230534038	3.651111356	0.00325316	0.128093176
POU2F2	-2.357264919	4.631535911	0.003268981	0.128395148
SARDH	2.480179379	5.160624543	0.00330029	0.129302412
COL4A1	1.661373661	9.053591355	0.003321586	0.129813861
PIPOX	2.498916802	5.547028006	0.003344364	0.130290563
PLN	-3.731267604	2.326253915	0.003356356	0.130290563
NDUFB7	2.465933762	3.80152157	0.003358601	0.130290563
ARHGAP9	-2.571648787	4.431623254	0.003402601	0.131613832
UHRF1	1.616769308	6.048047761	0.003409425	0.131613832
TNS4	-2.572228201	4.551947216	0.003480644	0.134034575
CCL21	-4.961192314	6.870479699	0.003500022	0.134281737
FAM129C	-5.134291785	4.452570566	0.003504114	0.134281737
DIO2	-5.375863319	5.149409315	0.003530768	0.134769825
SPTBN2	2.076190815	6.292849699	0.003533964	0.134769825
KIAA0649	1.669636841	5.39252589	0.003542546	0.13477079
TRAF1	-1.882941849	5.982619172	0.003594985	0.136436163
IGFALS	3.67973703	2.883198706	0.003607399	0.136578203
PRICKLE1	-1.934138933	4.624350377	0.003635706	0.136929405
ECHS1	1.563076176	5.61737694	0.003642105	0.136929405
SLFN11	-1.681432833	4.914068933	0.003642757	0.136929405
TPRN	1.899718737	4.338385288	0.003729952	0.139873182
TM4SF4	3.383878491	3.283977488	0.003741232	0.139962969
CTLA4	-4.504248256	1.705412257	0.003764561	0.140501968
OSTalpha	2.373322217	3.303618229	0.003776202	0.140603252
PTGR1	1.812691292	5.025987386	0.00386143	0.143437572
PAPPA	-1.758463887	5.499046266	0.003939028	0.145975754
PTPN7	-2.48109368	4.300829175	0.003969051	0.146499188
ATF3	-2.256829552	4.23685598	0.00397629	0.146499188
DGKA	-2.409715965	6.382633636	0.003981057	0.146499188
BHMT2	1.85273494	5.089487576	0.004020861	0.147609811
PBLD	1.654081818	4.948044689	0.004029982	0.147609811
C9orf16	2.217433529	3.706506952	0.004056728	0.148244707
TNFAIP3	-1.71210165	6.105676373	0.004079836	0.148744012
OPLAH	2.513931692	4.125602436	0.004115935	0.149418009
LY9	-3.262422835	3.498778531	0.004117296	0.149418009
HSPA1B	1.982194295	6.101141687	0.004140893	0.149907936
LTB	-3.85421431	3.748621103	0.004149832	0.149907936
DOC2B	-3.718793362	1.735281056	0.004194113	0.151160813
GSTM5	-3.266047152	2.801180463	0.004239914	0.152222073
SLC10A1	4.042257315	4.28366972	0.004242888	0.152222073
CHRM3	1.935132876	5.071188717	0.004293484	0.153687216
FABP4	-2.976137047	1.261901917	0.004340024	0.155000864
EFNA1	1.77458731	5.029974255	0.004402435	0.156874101
SYTL5	1.633305216	5.213839964	0.004476081	0.15893073
FYB	-1.688558113	6.406464897	0.004480333	0.15893073
CAV1	-2.185394866	3.762657472	0.004505595	0.159467672
ARVCF	1.942805699	4.953852384	0.004527561	0.159885843
SELE	-2.531574231	2.494656458	0.004575456	0.161215747
TCF4	-1.484255736	6.716321141	0.004620663	0.16226853
HPN	2.244576411	6.144408585	0.004625941	0.16226853
MAML2	-1.732699377	6.298011392	0.004656144	0.162965043
P2RY10	-3.702602384	2.745597719	0.004669662	0.163075774
HNF1A	3.579442784	2.720263626	0.004732061	0.164889286
ACAA2	2.276772976	5.215071665	0.004761043	0.165191191
CT62	-1.934199555	4.278664469	0.004762379	0.165191191
RASGRF2	-2.184738113	3.528275051	0.00477219	0.165191191
C2orf72	4.405648563	3.883044087	0.004800949	0.165822248
TMC8	-3.620886945	5.875445021	0.004845075	0.166980139
THBD	-2.445664594	4.416093094	0.004954346	0.170373239
INPP5D	-2.252566558	5.978342634	0.005091827	0.174719553
DAAM2	-1.644955154	5.09195754	0.005197327	0.177951954
PLCG2	-1.959757666	5.024894843	0.005241073	0.178948315
ELN	-1.426421749	6.031129326	0.005250705	0.178948315
GHRLOS2	-1.653026471	4.936953979	0.005260512	0.178948315
CYP2C8	5.207326488	5.888103148	0.005283477	0.179342168
IKZF3	-2.234005889	3.95695738	0.005297295	0.179424499
ZNF205	3.175397434	2.275612824	0.005338143	0.18042008
ELMO1	-1.736268286	5.471440446	0.005398282	0.182061978
LOC728264	-1.43696236	7.656596833	0.005438244	0.182666881
ETS1	-1.731183254	6.775176287	0.005439414	0.182666881
ARHGDIB	-1.639993586	7.302265581	0.005455808	0.182827607
EPCAM	1.47078584	6.116861196	0.005476593	0.183134482
ANKRD44	-1.783725919	5.740853355	0.005499594	0.183514007
EXD3	2.336647055	3.391374517	0.005515178	0.18364494
LOC100144603	3.73004146	0.643369292	0.005615364	0.186586464
SUCNR1	-3.368780548	1.748597657	0.0056853	0.188382691
PLXNC1	-1.35590998	6.069472187	0.005693344	0.188382691
CHTF18	2.036561329	3.970496539	0.005721351	0.18891253
CD3D	-3.743004062	1.74650431	0.005737079	0.189035552
LRRK1	-1.609243963	5.24695834	0.00576804	0.189658926
GUK1	1.54438335	5.416210737	0.005858028	0.192216558
MEOX2	-3.697690784	2.757316518	0.005958629	0.195111035
SOD1	1.563779761	6.403767295	0.005986917	0.195564482
MYH13	-3.732701418	2.91021775	0.005999943	0.195564482
ABHD6	3.59511468	2.198407529	0.006009728	0.195564482
S100A9	3.871378004	0.992845233	0.006032902	0.19591384
ZNF628	2.64194691	2.205547826	0.006067918	0.195962227
ALKBH7	2.066919583	3.298251919	0.006079131	0.195962227
TFPI	2.000538434	4.862105478	0.006080261	0.195962227
PARP15	-3.114888263	3.87793123	0.006084161	0.195962227
CDHR5	1.851680412	5.069624189	0.006096652	0.195963818
NLRP7	-3.353409435	0.743442945	0.006116061	0.196187303
VAMP1	-1.478136273	6.8705976	0.006135255	0.196402975
ACAP1	-2.426791915	5.153358971	0.006149994	0.19647548
IGDCC4	-2.008042906	3.348077898	0.006171251	0.196755469
ATP8B2	-1.481729744	5.503416986	0.006232205	0.198297421
CMC1	3.561760677	1.099767837	0.006270645	0.199118266
WISP1	-1.913487934	4.974842616	0.006299995	0.199647718
CYP4F22	-3.96338655	3.534739592	0.006319946	0.199877804
PCSK7	-1.644531215	6.066746629	0.006393426	0.201796511
DIO1	2.787776883	4.624304295	0.006477181	0.204031192
ADD2	-2.718435412	2.575155914	0.006520369	0.204686313
XDH	3.47523246	3.579904901	0.00652397	0.204686313
ADAM28	-2.417389043	3.969001152	0.006568334	0.205668525
SELL	-3.30379131	4.727118351	0.006673201	0.208537525
MFAP5	-2.1392608	3.655886378	0.006688108	0.208589499
GAB3	-1.680020178	3.990844985	0.006741076	0.20982598
SH2D1A	-3.258085057	1.80722014	0.006845214	0.212647167
ENPEP	3.096127416	3.38265974	0.00686806	0.212936909
C16orf42	2.245999362	3.210661687	0.006988679	0.216250872
RNU86	3.239989058	0.655844269	0.007012914	0.216575272
EXOC3L4	4.285507315	2.56863997	0.007095824	0.2187069
TCF7	-2.442838622	6.328943433	0.00712232	0.21909479
CCL19	-3.589866724	4.228845263	0.007158908	0.219648744
LHFP	-1.55456638	4.655974767	0.007168219	0.219648744
SLC39A14	2.15271515	6.052497367	0.007183636	0.21969373
LAMA5	2.063692328	8.094460661	0.007227716	0.220467767
PLA2G2A	3.115499176	3.71817867	0.007236942	0.220467767
MDGA1	-1.890297063	3.736597081	0.00726295	0.220832929
SLAMF1	-4.190492504	3.028653785	0.007283605	0.221034252
FGF7	-2.553719018	2.726394023	0.00741445	0.224572283
PCSK6	1.456479444	6.231327193	0.007468388	0.225571472
WDFY4	-2.295373335	6.381265842	0.007484223	0.225571472
IRF4	-3.257490066	4.836118446	0.007503606	0.225571472
CYR61	-2.138816923	6.412360599	0.007518664	0.225571472
LOC100506776	-2.344932572	2.605708103	0.007519049	0.225571472
FEM1A	1.377107509	5.561344961	0.007560309	0.226059136
SOLH	1.554839097	4.986538436	0.00756401	0.226059136
TRAF3IP3	-2.57474564	4.442896805	0.007590721	0.226427758
FMO3	3.176768823	4.98062776	0.007664294	0.227793187
DDAH2	1.363907519	5.122246221	0.007670837	0.227793187
PAFAH1B3	1.881762182	3.85236073	0.007700806	0.227793187
PIM1	-1.889166138	4.568086254	0.007707542	0.227793187
LOC100507392	-4.025137317	2.5555593	0.007708811	0.227793187
SNORA63	-1.905619756	4.783931281	0.007829036	0.230892984
ARHGEF16	2.14052034	5.501690845	0.007854124	0.230892984
KANK3	2.748472207	2.502001232	0.007869407	0.230892984
CCND2	-1.974725206	6.952616651	0.007872351	0.230892984
CD27	-2.120378518	3.223397158	0.007896158	0.231160773
IGHMBP2	1.533785074	5.359820213	0.00797614	0.233069015
DDX26B	-2.011568574	3.544030555	0.008035899	0.234114127
SERPINA11	4.375327637	4.134322972	0.008042062	0.234114127
IL21R	-2.547596393	3.85226575	0.008056499	0.234114127
BTG1	-1.576199405	6.230351208	0.008204844	0.237985793
FMNL3	-1.284778475	7.517802848	0.008240286	0.238414121
BACH2	-2.889393705	4.67854842	0.008249885	0.238414121
EBPL	2.923971369	2.301764001	0.008337517	0.240505294
AKAP12	-1.281551207	5.599311125	0.008365789	0.240727975
LRP5	1.314900204	5.980970983	0.008379784	0.240727975
ITGAL	-2.072046568	6.547698597	0.008391089	0.240727975
CLMP	-2.314047217	3.134175951	0.00840945	0.240816071
RUNX3	-2.28872912	4.447395567	0.008455979	0.241709021
PPP1R16B	-2.397642156	4.911561912	0.008501502	0.24257002
TRIM22	-1.607740421	6.097552707	0.008538473	0.24318437
LOC401093	-1.958852159	3.985917268	0.00880087	0.250205238
LOC440905	-2.026649131	4.642983334	0.00882152	0.25034044
UPB1	4.172473458	3.626992668	0.008857961	0.250922453
SCRIB	1.905137605	5.991982026	0.008880633	0.25111306
LOC339524	-3.280904939	2.259195907	0.008947717	0.252556516
PHLDB3	1.68821481	4.01520522	0.009011867	0.253912163
GAS1	-2.730417893	3.02314658	0.00905524	0.254678629
DERL3	-1.685288414	4.921795856	0.00907699	0.25483528
LRRN3	-1.623001505	4.269639736	0.009134783	0.25549009
CCDC64B	1.670602926	4.001420066	0.009135967	0.25549009
TAGAP	-1.760930299	3.894516087	0.009148978	0.25549009
CCR5	-2.045034922	3.498479938	0.009170455	0.255636564
ZSCAN21	2.969427978	2.346638289	0.009217598	0.256307251
OLFML1	-1.610144091	4.437359759	0.009227061	0.256307251
OSGIN1	2.405293878	3.883024993	0.009247106	0.256411837
PRSS8	1.518339676	6.990738973	0.009278161	0.256486047
TLR6	-2.02661666	4.500757893	0.00929943	0.256486047
RLTPR	-3.220849434	4.109251344	0.009314595	0.256486047
ARHGAP30	-1.881512895	6.592906327	0.009314922	0.256486047
PLEK	-2.042014175	5.167229434	0.009362098	0.257025435
ZNF521	-1.902642439	4.784655848	0.009381794	0.257025435
FYN	-1.865677931	5.179588965	0.009383468	0.257025435
ALAS1	1.474314558	5.388638104	0.009436237	0.258022117
SLAMF7	-1.809234035	4.544605202	0.009634315	0.262981748
PPARA	1.261457587	6.157118692	0.009749957	0.265677894
C10orf54	-2.008641315	4.620487608	0.00983586	0.266648798
ABCG5	3.07941525	3.186149188	0.009861519	0.266648798
HSD17B13	1.939386039	4.037563809	0.009867916	0.266648798
PIAS4	1.433394079	4.745813569	0.009869632	0.266648798
PIK3IP1	-1.494249635	5.196494094	0.009870238	0.266648798
RHOD	3.2784065	4.291970749	0.00989594	0.266885372
OXER1	1.928760128	3.329514302	0.009954148	0.267909966
ALX4	-2.63980958	2.375300092	0.009967952	0.267909966
SIRPG	-3.921702072	2.732625368	0.010025135	0.268987867
CTH	2.513715006	3.363250328	0.010048296	0.269150783
ABI3BP	-1.50190124	5.592950832	0.010067599	0.269209987
LRP3	1.967032114	4.466314054	0.010181939	0.271805994
JAK3	-2.187300329	6.224848118	0.010218419	0.272318264
MST1P2	2.178997433	3.234368582	0.01029564	0.273912729
NAPRT1	1.849339301	3.894920362	0.010343335	0.274717579
TBX2	2.64911066	3.153889453	0.010377641	0.275164717
PI4KAP2	3.450373713	1.805658541	0.010430702	0.276106829
VWF	-2.117803715	6.0560879	0.010452777	0.276226913
PROC	3.716668166	3.950762938	0.010602375	0.279710892
KLHL3	-1.715313063	4.046093807	0.010670066	0.281025993
EMILIN1	1.613668975	4.831525304	0.010746844	0.282347819
DPYSL3	-1.702940408	6.329669132	0.010756107	0.282347819
LOC100507495	-1.383859045	4.83056198	0.010803044	0.283108046
CCDC69	-1.828883989	5.201320644	0.010824269	0.283193097
FBLN5	-1.648699212	5.156462574	0.010932874	0.285560129
SP140	-3.237750353	3.884996677	0.011104139	0.289313725
C21orf96	-2.097303664	4.151777592	0.011113321	0.289313725
EEF1DP3	2.585089029	1.07983073	0.011307199	0.293843774
PROS1	1.632697499	4.347413713	0.011324646	0.293843774
PROZ	3.598866411	2.489234838	0.0114708	0.297146544
AOC3	-1.531963796	4.876379616	0.011542126	0.29850325
MAP4K1	-2.590872832	4.758168683	0.011608548	0.299728915
LRMP	-2.626922148	3.08527316	0.011740999	0.302652586
CBS	2.094005792	5.104677033	0.011794938	0.303546191
TCEB2	1.367568231	5.323917642	0.011891667	0.305536311
NPIPL3	-1.503279884	5.789285319	0.011942585	0.306344818
ARRDC5	-4.060513964	2.98043002	0.011970383	0.306558601
KLF15	3.092397658	3.531624187	0.012037991	0.30778955
PRKACB	3.709788365	7.685359716	0.012080405	0.307913152
AMH	3.186987689	2.276885523	0.01209956	0.307913152
ATP2B2	3.912915409	3.861345015	0.012101476	0.307913152
BTLA	-3.977062089	1.812992731	0.012163722	0.30883857
CCDC130	1.468091111	4.481298854	0.012177064	0.30883857
KLF6	-1.255080177	7.423978278	0.012214743	0.309296142
GATS	-1.538641452	6.143984762	0.0123128	0.310321567
CTBP1	1.319304427	6.040314201	0.012330414	0.310321567
RELN	2.423154325	4.060018806	0.012338753	0.310321567
TMEM14E	-1.49203062	4.948290299	0.012346006	0.310321567
CERKL	-2.644708437	2.285858706	0.012353754	0.310321567
HIST1H2AK	3.545637868	1.589215368	0.012444977	0.312115255
C1orf200	-2.827639507	2.066172888	0.01249983	0.312925912
COL6A4P2	2.37744865	2.599539156	0.012532679	0.312925912
SORD	1.247534975	6.446027866	0.012536905	0.312925912
APOC1P1	3.313536262	2.516347897	0.012646563	0.315163545
MCF2L	1.711867328	6.257876892	0.012670524	0.315261851
MTRNR2L6	-1.960224783	4.208501633	0.012732543	0.316305298
LCK	-3.218785954	4.036475883	0.012783265	0.317065238
FRK	1.607390338	4.387126422	0.012844461	0.31798742
LIPC	3.920244061	2.296548504	0.012860825	0.31798742
IL17RC	1.456894509	4.702880097	0.012884809	0.318006015
CTSK	-1.770509008	5.702927543	0.012901958	0.318006015
DOCK10	-1.331952599	5.971271325	0.012949559	0.318680545
CD226	-2.021281123	2.774285858	0.01308416	0.321490663
BCL11B	-2.631254842	4.005698822	0.01314336	0.321700039
IRF8	-1.874541029	4.669969198	0.0131462	0.321700039
GAMT	2.273378453	3.902215157	0.013153957	0.321700039
CAMK2D	-1.822341133	5.056335364	0.013204954	0.322446544
SLC24A2	-3.43856684	2.420261972	0.013318673	0.324031153
DOCK2	-1.691301976	5.801046316	0.013323034	0.324031153
AGRN	1.540989776	8.070480843	0.013341445	0.324031153
ADIPOQ	-2.213387653	4.69058037	0.013352141	0.324031153
CNTN1	-2.878479972	2.042281871	0.013391199	0.324381521
TPRG1	-2.497326866	4.20192708	0.01340777	0.324381521
STK17B	-1.58149846	5.639958761	0.013457118	0.325076078
MAP1S	1.512378792	4.506741759	0.013527775	0.326282475
SPON1	-2.666682214	4.152171476	0.013586073	0.327187538
LDHB	-1.980968115	4.336946997	0.013655913	0.328334315
RDH16	3.448795859	4.584825796	0.013675385	0.328334315
PPM1L	2.185988798	3.386584087	0.013787177	0.330514515
GLYATL1	2.553835229	3.982474801	0.013857929	0.331473966
HSH2D	-1.585966426	3.979284988	0.013870767	0.331473966
RXRA	1.327638223	7.062374232	0.013890338	0.331473966
ITGAD	2.730493759	2.154000555	0.014011708	0.333864451
PPDPF	1.211260379	7.571149793	0.014048536	0.33423631
PQLC1	1.733059813	4.464439402	0.014071819	0.334254441
TOM1	1.237488991	5.400203352	0.014133279	0.334254441
SMOC1	3.705934186	2.896875778	0.014135119	0.334254441
RECK	-2.033216688	4.158574589	0.014148521	0.334254441
CAPS	1.717781315	3.966379002	0.01415541	0.334254441
SHC2	2.172178501	3.96072368	0.014221367	0.334933901
SLC1A2	2.91885557	6.641673983	0.014244943	0.334933901
HCG27	-1.992470081	3.062840471	0.014255548	0.334933901
ERBB4	2.218420863	7.521999494	0.014269247	0.334933901
CBX4	1.283555465	4.926898654	0.014295021	0.335039557
GEM	-1.824970141	4.821781928	0.014347171	0.335762175
GBP7	2.59084161	3.203240007	0.014480448	0.338283355
C19orf46	1.56019801	4.403949056	0.014507865	0.338283355
BTN3A1	-1.198024524	6.305342171	0.014519336	0.338283355
THOP1	1.625493555	4.768813773	0.014652866	0.340388616
MAMDC4	1.880646101	5.108181061	0.014673291	0.340388616
DAPP1	-1.935858721	3.688753601	0.014674531	0.340388616
C10orf10	-1.491153974	5.996072485	0.014790207	0.342404623
ME3	-2.250209148	2.653980877	0.014804924	0.342404623
SLC25A18	3.110846475	2.460128776	0.014832113	0.342530475
MGC39372	-3.330182737	1.579030258	0.015051247	0.347082197
RPL23AP64	-2.240294255	2.966840401	0.015342822	0.353288669
CEBPA	1.513998104	4.717757014	0.015482411	0.354193418
NEFH	-2.774029488	2.597420121	0.015484096	0.354193418
CD83	-1.571966819	4.606909213	0.015486997	0.354193418
TM7SF2	1.387623334	4.516641002	0.015493984	0.354193418
DDR2	-1.473324096	4.717360874	0.01551299	0.354193418
KRT5	-5.674918059	4.219261014	0.015517045	0.354193418
GLIPR2	-2.01212138	4.055018884	0.015597085	0.355505193
MGC16142	2.418386578	1.721046193	0.015624658	0.35561902
CKLF	-2.647953925	1.700533464	0.015682769	0.356426573
DGAT2	2.688619257	4.414296771	0.015852562	0.359766346
LOC100188949	-2.514035058	1.331766782	0.015888616	0.360065758
TJP3	1.308332288	5.353764449	0.015979093	0.361595853
ENPP2	-2.646736014	3.49618188	0.016111971	0.364079689
C9orf142	1.879730991	3.16512157	0.016148316	0.364378196
UBASH3A	-3.342816749	3.172476505	0.016211833	0.365288091
ST8SIA6	2.563953373	3.03678242	0.01623999	0.365399778
LYG2	-2.46391842	1.877342194	0.016283944	0.365866082
MPST	1.919277536	3.141306109	0.016614471	0.372676067
MED16	1.313419607	5.500961608	0.016634367	0.372676067
SLCO2A1	-2.008064728	4.435743843	0.016709144	0.37381963
LTBP1	1.22642406	5.683198343	0.016749377	0.374188212
CLCN2	1.834492963	3.056316855	0.016798929	0.374763632
ADA	-2.564006326	2.763127012	0.016841315	0.3751778
TREML2	-2.369911266	1.29924511	0.016905919	0.376085073
TARP	-2.207278444	1.714015022	0.016977069	0.377135177
LAX1	-2.222219755	3.506879726	0.017053179	0.378292342
CHPF	1.423533086	5.584050959	0.017209645	0.380351891
ABCG2	2.886619668	2.158824055	0.017212226	0.380351891
GFI1	-2.288411932	2.061048456	0.01721847	0.380351891
C1R	1.296893873	7.782919274	0.017280617	0.381190085
ARHGAP28	-3.033141345	2.013868246	0.017306702	0.38123155
IRF7	1.756015764	5.050392807	0.017341039	0.381454417
CD247	-2.632974346	2.794880123	0.017445942	0.383226752
MGC16121	3.320177731	1.178299102	0.017576991	0.385567697
ZNF813	2.31307321	4.066154321	0.017650099	0.386632916
TCTEX1D4	-1.782151305	3.186374312	0.017763174	0.38856944
C2orf76	3.178386229	1.583423079	0.017809673	0.389046255
PKD1	1.253570669	7.375330831	0.017870794	0.389840722
PRIC285	1.305499876	5.982108312	0.017994698	0.392000676
GPC3	-2.747170783	2.012081689	0.018118548	0.394153495
ALDH4A1	1.641701972	5.857491886	0.018158856	0.394416667
CD53	-1.816837019	5.35571181	0.01818073	0.394416667
PLXNB2	1.313115308	8.938704469	0.018227799	0.39447308
TMEM176B	1.602820583	6.053108708	0.018233422	0.39447308
PLXNB1	1.307862583	8.612131779	0.018472593	0.398982624
BTG2	-1.314786459	8.540618245	0.018492528	0.398982624
CD8A	-2.035768107	3.478010542	0.018754169	0.4040741
SNHG8	-1.477863558	4.531530359	0.018932403	0.407357025
PDGFRL	-2.74400981	2.053991751	0.019096512	0.410062805
MFNG	-2.239861382	3.913148951	0.019110228	0.410062805
SQLE	1.644061492	5.426295811	0.01919973	0.411422791
E2F1	1.941678759	4.080076883	0.019271383	0.412397124
KRT19	1.214616743	8.472587232	0.019391875	0.414412535
ANGPTL7	-1.671698389	3.275870367	0.019437333	0.414821124
CIITA	-1.849695696	6.658165784	0.019490611	0.415395303
H19	1.339874733	7.5456724	0.01953082	0.415689745
LOC100505746	-2.590537079	3.068795663	0.019565613	0.415868302
ATP5D	1.791790137	4.209393426	0.019617649	0.416412369
GPR97	-3.520701572	1.075681897	0.01969344	0.417032532
SEMA3F	1.530656223	7.112682271	0.01970625	0.417032532
D4S234E	-1.964834343	2.816978915	0.019726301	0.417032532
TNIK	-1.728396758	5.345576001	0.019786036	0.417734682
AZI1	1.60341896	3.959270201	0.019893436	0.419439915
SPDEF	1.294747039	7.197402157	0.020067958	0.422190919
VWA1	1.900047077	5.477408712	0.020099394	0.422190919
PIK3CD	-1.86380069	5.759306257	0.020124933	0.422190919
LOC100289019	-1.366211448	6.04097626	0.020131135	0.422190919
IGFN1	-2.898971608	1.743913806	0.020252989	0.423533446
CD2	-2.284625747	3.345200711	0.020268815	0.423533446
TMEM119	-2.002930535	4.692955152	0.020279716	0.423533446
PITPNM1	1.727893281	4.604207484	0.020319844	0.423533446
MT1G	3.715946981	3.537878474	0.020329605	0.423533446
HLA-F-AS1	-2.634407364	1.963017901	0.020664567	0.429943095
INPP4A	-1.242948636	6.0824001	0.020729202	0.430181504
PTRF	-1.18859482	6.839002497	0.020730652	0.430181504
CRHBP	3.703548961	2.501279659	0.020809712	0.430735041
NLRC5	-1.828772759	7.00594039	0.020812023	0.430735041
SMTN	1.375242841	5.990774344	0.020914389	0.432285604
AKNA	-1.581185906	7.022613741	0.021079803	0.43513355
C16orf54	-2.805826299	3.018875461	0.021206177	0.437120238
GCHFR	2.156328306	3.26697273	0.021257302	0.437120238
DPM3	2.319765526	2.851542937	0.021259308	0.437120238
LOC283663	-2.322174994	5.1042164	0.021294948	0.437282177
DOCK8	-1.497538631	6.603368073	0.021343498	0.437295217
KIF21B	-1.878887259	5.500293003	0.021351112	0.437295217
TMPRSS11BNL	-2.613177563	0.702241222	0.021422372	0.438184882
MICALL2	1.264676944	5.284119825	0.021545433	0.440130439
FASN	1.47768942	10.53667564	0.021582955	0.440325823
CCDC24	1.533312267	3.917878655	0.021658812	0.44126624
RASA3	-1.437410323	5.237891609	0.021716153	0.44126624
IFI16	-1.234113965	5.977003914	0.02173676	0.44126624
SCML2	2.326307266	2.783337839	0.021741118	0.44126624
PARM1	-1.995896493	5.548701276	0.021832481	0.442550289
SH2B3	-1.405620075	6.743774688	0.021894017	0.443227211
DNAJC18	-1.156479553	5.276530447	0.022269634	0.450252552
DSCAM-AS1	3.137649274	3.330151001	0.022403542	0.452346964
WDR65	3.284499283	2.472996265	0.022430665	0.452346964
GEMIN6	2.623819771	2.424008511	0.02247344	0.452630021
NFIC	1.378508067	7.559330824	0.022522302	0.453034802
PLAGL1	-1.364923278	4.487595024	0.022636555	0.454298522
SH3YL1	1.379189642	4.395292257	0.022642815	0.454298522
C5	3.021322517	5.845280064	0.022676096	0.454387428
COL5A3	-1.639414758	5.10163953	0.022705863	0.454405764
ADAMTS13	1.735093948	3.820385135	0.022755204	0.454815305
C20orf151	2.180752557	3.58670279	0.022838041	0.455892461
ABCC4	-1.58192629	3.285459825	0.022872702	0.456006397
TGFBR2	-1.16370379	6.533859552	0.022925922	0.456138995
BOK	1.270217981	5.233282988	0.022937275	0.456138995
FBLN2	-1.830236951	4.729956067	0.023042785	0.457659349
DARC	-4.404849973	2.675628593	0.02313763	0.458964326
MASP1	3.081707446	4.791693722	0.023223198	0.459883977
PMAIP1	2.689291708	1.582654852	0.023259635	0.459883977
RECQL4	1.589182473	4.824648863	0.023271589	0.459883977
CNGA1	2.259404141	2.035180292	0.023454417	0.462916129
PATE4	-2.008690963	2.469056458	0.023532208	0.463870189
SNX20	-1.991631654	3.570521614	0.023678944	0.465622113
MMP2	-1.761826738	7.351852353	0.02368021	0.465622113
PIDD	2.033278754	4.824560505	0.023742102	0.466256994
AHDC1	1.178669103	6.164372545	0.023804359	0.466897453
SLC4A4	3.317792748	3.144194348	0.023904739	0.468283126
ATP6V1G1	1.321380884	6.133813584	0.024027984	0.470112735
COL6A1	-1.315388162	7.621421586	0.024270262	0.473850149
FBXL12	1.615398181	4.045566038	0.024279179	0.473850149
SLC4A2	1.256185927	6.822772323	0.024424451	0.476095427
CD22	-3.037076893	6.246119173	0.024655188	0.478089877
CXCR4	-1.569281534	5.785529105	0.024661132	0.478089877
TECR	1.082615471	6.092190527	0.024664074	0.478089877
APOBEC3G	-2.093028854	3.049965874	0.024686194	0.478089877
FURIN	1.244195835	7.158746096	0.024703004	0.478089877
GNPTG	1.220637615	5.071170475	0.024708899	0.478089877
METRN	3.533933405	2.223953463	0.024914303	0.481472733
NUBP2	1.759011417	3.535457317	0.02497289	0.482013501
GLIPR1	-1.586946095	3.440667693	0.025034829	0.482617564
SLC9A9	-1.993759365	3.512661757	0.025099426	0.483011854
WISP2	-2.786688181	1.473194004	0.025165053	0.483011854
ZEB2	-1.137618192	7.034208621	0.025174283	0.483011854
TMPRSS4	3.998535306	2.948234481	0.025177951	0.483011854
APOBEC3F	-1.480265367	5.132690494	0.025223816	0.483303048
SHBG	2.899199066	1.786691708	0.025292728	0.48384878
DVL1	1.279050909	5.556841753	0.025313739	0.48384878
TBX15	-2.064015878	3.195983596	0.025399548	0.484750576
AK5	3.513190817	3.502105311	0.025450198	0.484750576
GBGT1	-1.500945049	3.557451528	0.025453252	0.484750576
LOC100499484	-2.062021591	2.617078344	0.025488491	0.484835431
BTBD2	1.191226323	5.868969516	0.025559314	0.485596132
SNORA70G	-1.831930428	2.381252338	0.025617677	0.485833761
C1orf86	1.80930291	3.800761985	0.025633515	0.485833761
FKBP5	-1.670437557	6.893417263	0.025760954	0.487662296
KLHL6	-1.504609105	5.171239033	0.025891469	0.489108648
LOC100128176	-2.449897911	1.612407541	0.025899467	0.489108648
BTN3A2	-1.403693073	5.87642733	0.025992548	0.490278592
C12orf76	-1.542183007	3.488340963	0.026123674	0.491615585
P2RX1	-3.058372623	2.316793416	0.026125857	0.491615585
SNORA47	2.077026026	5.878137311	0.026377196	0.495752795
FAM108A1	1.692089177	3.17139596	0.026543064	0.49798929
PHACTR1	-1.802120522	3.282666027	0.026559429	0.49798929
MGP	-1.68290311	6.784951693	0.026828949	0.502444646
CLIC2	-1.903600475	3.262380708	0.027070659	0.506369213
SCML4	-2.182689545	3.285859204	0.027149391	0.507239513
FGF11	-2.692274721	2.270379936	0.027281835	0.508157491
DPP7	1.653277153	5.474416279	0.027289584	0.508157491
GAPT	-2.10639598	3.236838138	0.027320327	0.508157491
ZNF598	1.418012192	4.918380795	0.027327581	0.508157491
KLHL17	1.672154614	3.54313496	0.027437665	0.509602865
CCDC22	1.746626419	3.564482673	0.027506933	0.510287629
SASH3	-1.928015531	4.886217088	0.027722708	0.513367848
MPEG1	-1.0863855	5.959451386	0.027738161	0.513367848
ARID3A	1.414873593	4.010384672	0.027832152	0.513935581
RAD9A	2.669987214	6.607250345	0.027834098	0.513935581
LSP1	-1.818259293	5.889886198	0.027910365	0.514740341
NCKAP1L	-1.426546226	5.451816473	0.027989623	0.515598326
RNF139	1.586296578	4.747769989	0.028170793	0.518329426
APOBEC3C	-1.863678199	4.45270213	0.028338118	0.52079972
NFIB	-1.225052164	6.555926498	0.028389472	0.521135416
DSCAML1	2.295564146	3.429599946	0.028475699	0.522109734
DKFZP434I0714	-1.499922036	3.467154012	0.028546789	0.522729505
ATG4D	1.662410689	3.399025132	0.028596983	0.522729505
SYN1	-2.278498049	3.267180071	0.028609069	0.522729505
CORO1A	-2.50900689	5.097914516	0.028711407	0.522957445
CCDC94	1.723327506	3.282963536	0.028715548	0.522957445
PPT2	-1.316930656	3.999208933	0.028721155	0.522957445
C21orf58	1.575279585	4.296251933	0.028755112	0.522971148
FLJ10038	-1.087969615	5.944566566	0.028903846	0.525069876
NR1I3	2.324546758	2.674073339	0.029141993	0.528786162
BRP44	1.271338012	4.763119552	0.029225771	0.529696078
RGMA	-2.78394076	2.70630465	0.029418881	0.532073354
ZNF467	1.558303752	4.700622756	0.029424501	0.532073354
FGR	-1.625155253	3.265721307	0.0294934	0.532707623
P2RY2	1.603114569	4.182155368	0.02955712	0.532964648
RHOT2	1.211026703	5.846421055	0.029606143	0.532964648
DMGDH	1.955456357	3.290416664	0.029609147	0.532964648
ENTPD3	-1.792384923	2.836850982	0.029748682	0.534692938
FAM135A	-1.777152406	3.81745202	0.029805706	0.534692938
C20orf134	-1.44609409	4.506409989	0.029807009	0.534692938
AOAH	-1.445123355	4.080101062	0.029891211	0.535593376
FANCA	1.391965186	5.489722286	0.029961633	0.536245137
LRFN1	-2.131401198	2.833620881	0.030028763	0.536836573
PHB	1.185016047	6.24574185	0.030095224	0.536951289
LOC440335	1.630485304	3.95881001	0.030151451	0.536951289
HES4	2.741999658	1.761452681	0.030159986	0.536951289
HYAL1	1.793184025	4.127994066	0.030175757	0.536951289
SCUBE2	-1.939691603	3.77597621	0.030205641	0.536951289
FBXW9	2.873406574	2.111562501	0.030246563	0.537072566
HSP90AA1	2.129111969	10.5852236	0.030358056	0.538445245
CDC37L1	1.588394449	3.397200574	0.030408772	0.538738078
RNF128	2.51713263	2.610055852	0.03046697	0.539162669
ZFP36	-1.4740732	7.660860373	0.030578734	0.540533175
TERC	1.865014431	5.158317194	0.030671095	0.541558013
CD209	-2.199941884	4.380286735	0.030757908	0.542482705
C22orf23	-1.479989085	3.554588422	0.030854392	0.543575703
ANGPTL4	2.180192891	3.893510301	0.030991134	0.545374697
EVC2	-1.591507875	3.237874179	0.031174902	0.547996326
PKMYT1	2.774507658	3.009679152	0.03149117	0.552938596
F2RL2	-1.740699512	5.546981525	0.031717776	0.5562973
PHGDH	2.009423774	4.15090471	0.031800406	0.557098139
RFTN1	-1.379628409	5.744231372	0.031834179	0.557098139
UBB	1.205673956	6.999346586	0.031922982	0.558032149
SLC9A3R2	1.294137121	6.245784314	0.032084363	0.559086453
MKNK2	1.069571174	8.406084525	0.032098443	0.559086453
RNF19B	-1.260943871	4.646147839	0.032161834	0.559086453
PRCP	1.945676366	6.454078454	0.032173221	0.559086453
CFLAR-AS1	-1.501160685	3.670928524	0.032189331	0.559086453
CBFA2T3	-1.3994165	4.609108432	0.03219628	0.559086453
POSTN	-2.694068409	8.707423607	0.032293053	0.559593721
THEMIS	-2.085504864	3.213813125	0.032329851	0.559593721
EPS8L2	1.146744956	6.352862021	0.03235092	0.559593721
GPR176	-2.166079026	2.899207173	0.032367611	0.559593721
CD84	-1.215311575	6.304245346	0.032409038	0.559695559
RGL4	-1.08224608	6.043401811	0.032464488	0.560039079
ABCB4	2.510114739	4.216387621	0.032534306	0.560629444
ARHGAP20	-2.258168991	2.909225322	0.032587199	0.560927204
COL4A3	-1.700121713	4.060790667	0.03292246	0.565547104
AKAP8L	1.102733524	6.063060363	0.032927409	0.565547104
COPE	1.277011052	5.207146531	0.033044694	0.566943273
ZNF831	-2.505259182	3.189480875	0.033200444	0.568401311
GLRA1	-2.043453221	1.880131456	0.03322415	0.568401311
LOC728743	-1.698255452	4.225305845	0.033237943	0.568401311
EPN3	1.326718005	5.282721284	0.033336171	0.569139922
LBH	-1.383420461	5.445447524	0.033415309	0.569139922
SLC25A1	1.38571934	5.540802845	0.033459583	0.569139922
HDAC9	-1.799749554	4.087191623	0.03352114	0.569139922
PUS1	1.667846847	3.327034588	0.033528093	0.569139922
EGR2	-1.390036837	4.622647696	0.033532801	0.569139922
PKHD1	3.385339802	2.757230248	0.033534086	0.569139922
ARL8A	1.160358795	6.009454274	0.033600868	0.569659496
TRABD	1.150237434	4.817820109	0.033869861	0.573602479
CLDN2	4.053309495	3.232495136	0.033918414	0.573807759
PHYH	1.641717872	4.550839788	0.034084764	0.575124326
LCN12	2.662336352	1.560269625	0.034100872	0.575124326
TAGLN	-1.232974093	7.207169282	0.034149832	0.575124326
CDK5	2.612886553	2.736122378	0.034171063	0.575124326
KIRREL3	-2.031346339	2.271865493	0.034178817	0.575124326
SCAP	1.05869625	6.712617433	0.034251418	0.575730881
ZNF589	-1.088694001	5.638857322	0.034415312	0.577869047
MOGAT2	3.424337016	2.625461356	0.034502376	0.578088872
GPCPD1	-1.026539241	6.186257193	0.034524799	0.578088872
CXCL9	-2.378446673	6.056368965	0.034538516	0.578088872
SNTB1	1.415769667	4.415993962	0.034611745	0.578325893
1-Sep	-1.606315269	4.411687207	0.034627032	0.578325893
SERPING1	1.521360654	8.411531651	0.034677066	0.578325893
PKIB	2.531174103	1.177577939	0.034699554	0.578325893
ARHGAP31	-1.05510992	5.814329471	0.034739839	0.578385276
C16orf80	1.675954009	3.430425011	0.03486551	0.579609293
TPSAB1	-2.786926715	5.203985749	0.034938297	0.579609293
LOC284454	-1.44912424	5.381552013	0.034990032	0.579609293
LOC729177	-2.055901834	2.13069726	0.035041841	0.579609293
BDH1	1.200047852	5.218014425	0.035065579	0.579609293
HSPB1	1.529786155	7.991395468	0.035131293	0.579609293
WDYHV1	-1.734624277	3.071028818	0.035176497	0.579609293
SLC25A10	1.123883622	5.049446419	0.035199506	0.579609293
SPRY1	-1.22717898	4.438039954	0.035207347	0.579609293
ARL4C	-1.428084862	4.891282414	0.035221462	0.579609293
ARL10	-1.872705848	2.816688366	0.035228609	0.579609293
CNTNAP1	-1.275598382	4.404921142	0.035254965	0.579609293
PID1	3.422803431	2.581073284	0.035342298	0.580439204
HDAC10	1.297600335	4.232512528	0.035380766	0.580465698
ARTN	2.93999536	1.154647351	0.035573881	0.583026658
MAB21L2	-1.179427989	5.169080037	0.035713061	0.584067419
PEPD	1.359898476	4.756968591	0.03580911	0.584067419
CBX8	2.492496136	2.788953329	0.035838117	0.584067419
HIST1H1D	-1.127465635	5.38679123	0.035862522	0.584067419
CXCR2P1	-2.031960103	3.413286821	0.035885889	0.584067419
BRD7P3	-1.911108174	1.722356508	0.035910211	0.584067419
TNFAIP8	-1.588867643	3.362084042	0.035915864	0.584067419
CUBN	-1.928465589	4.052799882	0.035934053	0.584067419
SCNN1D	1.924070778	3.41339495	0.03605313	0.585376707
MMP15	1.554313166	5.324648086	0.036132336	0.585376707
CACNA1A	-2.411263391	1.909695492	0.036148918	0.585376707
HECW1	3.20635211	1.659890469	0.036163272	0.585376707
NLRC3	-1.334475339	5.573928422	0.036359998	0.587956841
EVPL	1.614620229	6.061667922	0.036418011	0.58829094
CLIP3	-1.026240008	5.804686925	0.03660495	0.590704875
XPNPEP2	2.525355647	1.820885148	0.036653571	0.590829636
BRD1	1.140224826	5.907470988	0.036687707	0.590829636
SLC16A2	1.308886905	5.937780727	0.036812284	0.591808553
AURKAIP1	1.273828321	4.287657478	0.036837372	0.591808553
MIR4461	1.539911328	6.668712686	0.036861218	0.591808553
CEACAM1	1.483339532	5.465304453	0.037059911	0.59439266
FAM186A	-1.733981452	2.997302414	0.037133579	0.594968326
CRABP2	1.162685355	7.620503514	0.037174282	0.595015184
TMEM56	1.602936729	4.359742152	0.037405422	0.597547845
HDGFRP2	1.12807043	5.208362267	0.037477721	0.597547845
SNORA6	-1.939627149	2.379011514	0.037522643	0.597547845
CYP3A43	2.57450122	2.102475628	0.037526322	0.597547845
TSC22D4	1.164124674	5.465631589	0.037526833	0.597547845
HPGDS	-2.284305992	2.145001379	0.03756015	0.597547845
STAT5B	-1.320276021	5.987816506	0.037637695	0.598177296
PAMR1	3.390149636	1.93514666	0.037777151	0.599788435
CYBB	-1.207547088	5.842732066	0.037852754	0.600383562
SH3PXD2B	-1.601243997	6.255588756	0.0381632	0.604698584
NCKAP5	1.226829743	6.374950783	0.038273093	0.605723435
DAB2	-1.033696064	6.836914383	0.038308153	0.605723435
C3orf39	2.077382857	3.175860223	0.038355805	0.605723435
FXYD1	2.877131418	2.886690185	0.038381714	0.605723435
SEMA4D	-1.239670043	6.350529544	0.038452391	0.60612602
MOBKL2B	-1.491465798	4.066069793	0.038484192	0.60612602
CITED2	1.720344023	6.875862612	0.038730779	0.609069238
HOOK2	1.106996021	5.49606473	0.038748405	0.609069238
C14orf49	-2.102106861	4.057907589	0.038797296	0.60922972
TSPAN18	-1.310742012	4.576970515	0.038855511	0.609536161
AQP1	-1.227596086	5.402482763	0.038983364	0.610120639
ANKS3	1.599810361	3.882984543	0.038989249	0.610120639
NCOR2	1.1545318	8.36898607	0.039039173	0.610120639
PDCD10	1.825597935	4.133092518	0.039075312	0.610120639
LPL	-1.905542867	2.983115604	0.039086459	0.610120639
MIER2	1.282051575	4.27886884	0.039379499	0.61408624
SLC2A4RG	1.348519944	5.515662481	0.039708367	0.618602164
MEX3D	1.401669824	4.656908115	0.039825049	0.61980684
POLRMT	1.318134781	4.726886603	0.039959408	0.621283987
CYP4F11	2.626499489	4.048015279	0.04020814	0.623759151
DGCR6L	1.75807257	2.619372373	0.040244518	0.623759151
TBL3	1.441390894	4.105158755	0.040266769	0.623759151
C19orf29	1.613144589	3.622248685	0.040277019	0.623759151
FZD5	1.186123854	4.538374629	0.040361983	0.624460933
LOC100507421	-2.368823066	1.519767728	0.040470714	0.625528704
SLC38A4	2.850610584	5.759138248	0.040659975	0.627837855
SDC2	1.634105626	5.103621513	0.040707044	0.627949008
BAD	1.791542757	3.513522484	0.040917845	0.630583225
PPP1R13L	1.181773525	6.06273555	0.041446047	0.638098958
PLCL2	-1.600290958	3.745076299	0.041538882	0.638614024
KCNK5	1.904095925	2.10366135	0.041560595	0.638614024
CASZ1	1.018447721	7.447170807	0.041609763	0.638746358
CKAP2	1.405311627	4.95789649	0.04173506	0.63980597
PCDHA10	2.780289369	1.941589627	0.041760034	0.63980597
EME2	2.134196536	2.956331036	0.041825282	0.640111546
STAP2	1.369156571	4.678653355	0.041890857	0.640111546
SELPLG	-1.464651578	5.190595857	0.041901905	0.640111546
ATAD3A	1.438116018	3.420163419	0.041956207	0.640320023
ZACN	-1.890684715	1.807477496	0.042001341	0.640345256
CHERP	1.064701158	5.923428828	0.042144583	0.640345256
E4F1	1.416212047	4.681224219	0.042167087	0.640345256
ZDHHC14	1.801340524	3.074163188	0.042168708	0.640345256
CDH11	-1.723833625	6.390034803	0.042215799	0.640345256
LPAR5	-1.554391706	3.513546264	0.04223363	0.640345256
ULK1	1.326562182	6.745522786	0.042242458	0.640345256
NDOR1	1.290942544	5.476628588	0.042360563	0.641518142
FGFR4	2.576557314	6.119744011	0.042428435	0.64192877
ZC3H3	1.258177302	4.819242838	0.042677375	0.644493088
GRAP2	-3.952223386	2.657098018	0.042679765	0.644493088
PVRIG	-1.328276367	4.458710428	0.042847649	0.646165204
GLI1	-2.572464487	3.077113185	0.042872548	0.646165204
CHMP2B	1.472961047	4.082652192	0.04302471	0.647838607
PLTP	-1.182350394	5.172456387	0.043084435	0.648118285
BCAR1	1.404486146	5.813142786	0.043333875	0.651248601
SNX10	1.721837153	2.936111035	0.043402206	0.651653713
APOBEC3D	-1.71774549	4.585395436	0.043498939	0.651936583
SLC22A9	2.644294926	1.742919673	0.043525805	0.651936583
RNF144A	-1.226952475	5.405729915	0.043615232	0.651936583
PECAM1	-1.030396583	5.167701565	0.043651158	0.651936583
ALG1L2	-2.057145792	1.565381396	0.043657585	0.651936583
SNAPC4	1.144701074	4.792940417	0.043673512	0.651936583
SEMA3B	1.671441928	4.691603121	0.043741568	0.651936583
AMICA1	-2.124209268	3.47607524	0.043752188	0.651936583
CD320	2.641865758	2.469513032	0.043964941	0.654487548
KIAA1199	-1.188816098	5.381622542	0.044116967	0.656130536
PLCB2	-1.298438624	5.574834794	0.044182401	0.656483793
OCIAD2	2.549948243	3.413691996	0.044342832	0.65824656
GPRIN3	-1.279262447	4.533146631	0.044384746	0.658248348
PRSS23	-1.338392088	4.979409686	0.044435112	0.658375368
ZNF101	-1.451826971	4.434744833	0.044660248	0.661089195
ZNF688	1.968869295	3.141315592	0.044737989	0.661618147
IDUA	1.8219473	4.026797723	0.044865775	0.662015277
PGAM2	-1.331504526	4.601191515	0.044906977	0.662015277
CD3G	-2.257702093	2.798616385	0.04492082	0.662015277
BTN3A3	-1.41394469	5.259145066	0.044932973	0.662015277
IER3	1.288540019	7.045562579	0.045128605	0.664276201
GAA	1.116180083	6.657638104	0.045302759	0.666217045
KIAA1161	1.336535281	4.909974932	0.04549566	0.668429702
ADRA1A	1.808116273	4.64711958	0.045698673	0.670786672
AADAT	3.391011523	2.233661757	0.045806297	0.671740388
FAT3	-1.653739184	3.898143182	0.046122716	0.675458615
GAS7	-1.175328485	6.298719562	0.046145617	0.675458615
MVD	1.452210433	3.553309838	0.046196013	0.675568431
TLR9	-2.616116478	3.329523453	0.046309008	0.675798432
VAMP2	-1.415096753	7.090538103	0.046370105	0.675798432
LOC729013	-1.820311645	2.822223565	0.046377917	0.675798432
ELK3	-1.049126874	5.425940281	0.046383372	0.675798432
SLC22A18	1.640426855	3.247991289	0.046428343	0.675828467
SYNPO2	-1.199115288	6.223688533	0.046478255	0.675930305
MIR1205	-2.309777263	1.108290541	0.046760033	0.679400848
GPR61	-2.266610097	2.57383553	0.046857773	0.680193474
LY75	-1.69478306	2.550437766	0.046956333	0.680996549
EBF1	-1.832859741	4.512650069	0.047099539	0.682445024
TSPYL2	-1.212920447	5.412699729	0.047236769	0.683438884
SYBU	2.311969931	4.554769155	0.047338164	0.683438884
C1QB	1.175557653	6.17210383	0.047365755	0.683438884
B3GNT2	1.840814915	4.914813538	0.047385096	0.683438884
MMP17	1.989583558	3.953879341	0.047429676	0.683455983
NGEF	2.691159782	2.407724038	0.047565503	0.684585258
BIN2	-1.607322951	4.203976904	0.047650695	0.684585258
MAB21L3	1.12204448	8.558819654	0.047669371	0.684585258
WAS	-1.954010669	4.847326143	0.047705765	0.684585258
CXCR5	-2.919718846	3.804438797	0.047730117	0.684585258
MT1E	1.583671456	3.845891917	0.047768838	0.684585258
SERINC2	1.028712894	7.622336389	0.047860222	0.685246988
IFI44L	-1.575469381	6.734260709	0.047918472	0.685246988
SSBP4	1.246564373	3.872785925	0.047945535	0.685246988
ZNF137P	1.963121966	3.856959765	0.048049163	0.686105462
GAPDHS	-1.610392536	2.344835542	0.048153965	0.686651937
TMEM134	1.876908149	4.480377962	0.048218647	0.686651937
SHMT1	1.359399	5.174270879	0.048239809	0.686651937
ALG1L	1.734969987	2.759330379	0.048261822	0.686651937
MUSK	-2.359702712	0.977808352	0.048423592	0.687004533
BIRC3	-1.489764864	5.681939757	0.048436339	0.687004533
MRPL12	1.420963591	4.109729554	0.04845329	0.687004533
LOC100128505	-1.601829236	3.658431333	0.048461082	0.687004533
TM6SF2	3.251563997	1.701135626	0.048669162	0.689333911
CAT	1.166825703	6.255159885	0.048735369	0.68965145
RNF223	2.3447209	1.545080137	0.048969677	0.69194899
FAM78A	-1.66558777	4.72396813	0.049010472	0.69194899
LRRC8C	-1.297503489	4.206750559	0.049099605	0.69194899
NNMT	1.410398473	5.353392833	0.049104536	0.69194899
HSD11B2	2.617659147	3.58720057	0.049117395	0.69194899
STAT5A	-1.216437521	4.887182987	0.049182231	0.692243204
RNF141	-1.087538434	5.26402374	0.049360603	0.693893335
FGD5	-1.365924586	5.146847799	0.049387583	0.693893335
CCHCR1	1.180761737	4.668068559	0.049643599	0.696172874
LSR	1.100626647	6.465616146	0.049687424	0.696172874
NPAS3	-1.884170309	2.011846222	0.049703929	0.696172874
NUFIP1	2.057194524	2.386690299	0.049726634	0.696172874
