# Supplementary material for: Identifying liver metastasis-related hub genes in breast cancer and characterizing SPARCL1 as a potential prognostic biomarker
Source: PeerJ. 2023 May 8;11:e15311. doi: 10.7717/peerj.15311 (PMC10174054; doi:10.7717/peerj.15311)
Supplement: Supplemental Information 1 — SPARCL1 was identified as a hub gene in BC liver metastasis, and expression levels of the SPARCL1 in BC tissues were significantly downregulated compared to normal tissues; SPARCL1 knockdown significantly increased the proliferation and migration of BC cells, whereas the proliferation and migration were suppressed after elevating the expression of SPARCL1. These results were used to determine the critical role of SPARCL1 in BC and liver metastasis. [file peerj-11-15311-s001.zip › The follow-up data, pathological information of a total of 1,049 BC patients from the TCGA database..csv]

sampleID	Age(year)	Pathologic stage	Metastasis stage	Node stage	ER Status	PR Status	HER2 Status	Histological type	PAM50 type(moleculer type)	OS	DFI
TCGA-3C-AAAU-01	¡Ý 55	Unknown	Unknown	Unknown	Unknown	Unknown	Unknown	ILC	Unknown	Alive	YES
TCGA-3C-AALI-01	< 55	II	Unknown	Unknown	Unknown	Unknown	Unknown	IDC	Unknown	Alive	NO
TCGA-3C-AALJ-01	¡Ý 55	II	Unknown	Unknown	Unknown	Unknown	Unknown	IDC	Unknown	Alive	NO
TCGA-3C-AALK-01	< 55	I	Unknown	Unknown	Unknown	Unknown	Unknown	IDC	Unknown	Alive	Unknown
TCGA-4H-AAAK-01	< 55	III	Unknown	Unknown	Unknown	Unknown	Unknown	ILC	Unknown	Alive	NO
TCGA-5L-AAT0-01	< 55	II	Unknown	Unknown	Unknown	Unknown	Unknown	ILC	Unknown	Alive	Unknown
TCGA-5L-AAT1-01	¡Ý 55	IV	Unknown	Unknown	Unknown	Unknown	Unknown	ILC	Unknown	Alive	Unknown
TCGA-5T-A9QA-01	< 55	II	Unknown	Unknown	Unknown	Unknown	Unknown	Others	Unknown	Alive	Unknown
TCGA-A1-A0SB-01	¡Ý 55	I	M0	N0-N1	Positive	Negative	Negative	Others	Unknown	Alive	NO
TCGA-A1-A0SD-01	¡Ý 55	II	M0	N0-N1	Positive	Positive	Positive	IDC	Lum A	Alive	NO
TCGA-A1-A0SE-01	¡Ý 55	I	M0	N0-N1	Positive	Positive	Positive	Others	Lum A	Alive	NO
TCGA-A1-A0SF-01	< 55	II	M0	N0-N1	Positive	Positive	Positive	IDC	Unknown	Alive	NO
TCGA-A1-A0SG-01	¡Ý 55	II	M0	N0-N1	Positive	Positive	Positive	Others	Unknown	Alive	NO
TCGA-A1-A0SH-01	< 55	II	M0	N0-N1	Negative	Positive	Positive	IDC	Lum A	Alive	NO
TCGA-A1-A0SI-01	< 55	II	M0	N0-N1	Positive	Positive	Positive	IDC	Unknown	Alive	NO
TCGA-A1-A0SJ-01	< 55	III	M0	N0-N1	Positive	Positive	Positive	IDC	Lum A	Alive	NO
TCGA-A1-A0SK-01	< 55	II	M0	N0-N1	Negative	Negative	Negative	Others	Basal like	Dead	Unknown
TCGA-A1-A0SM-01	¡Ý 55	II	M0	N0-N1	Positive	Negative	Negative	IDC	Lum B	Alive	NO
TCGA-A1-A0SN-01	< 55	II	M0	N0-N1	Positive	Positive	Positive	IDC	Unknown	Alive	NO
TCGA-A1-A0SO-01	¡Ý 55	II	M0	N0-N1	Negative	Negative	Negative	IDC	Basal like	Alive	NO
TCGA-A1-A0SP-01	< 55	II	M0	N0-N1	Negative	Negative	Negative	IDC	Unknown	Alive	NO
TCGA-A1-A0SQ-01	< 55	II	M0	N0-N1	Positive	Positive	Positive	IDC	Unknown	Alive	NO
TCGA-A2-A04N-01	¡Ý 55	I	M0	N0-N1	Positive	Positive	Positive	IDC	Lum A	Alive	NO
TCGA-A2-A04P-01	< 55	III	M0	N2-N3	Negative	Negative	Negative	IDC	Basal like	Dead	Unknown
TCGA-A2-A04Q-01	< 55	I	M0	N0-N1	Negative	Negative	Negative	IDC	Basal like	Alive	NO
TCGA-A2-A04R-01	< 55	I	M0	N0-N1	Positive	Positive	Positive	IDC	Lum B	Alive	NO
TCGA-A2-A04T-01	¡Ý 55	II	M0	N0-N1	Negative	Negative	Negative	IDC	Basal like	Alive	NO
TCGA-A2-A04U-01	< 55	II	M0	N0-N1	Negative	Negative	Negative	IDC	Basal like	Alive	NO
TCGA-A2-A04V-01	< 55	II	M0	N0-N1	Positive	Positive	Positive	IDC	Lum A	Dead	YES
TCGA-A2-A04W-01	< 55	II	M0	N0-N1	Negative	Negative	Negative	Others	HER2 enriched	Alive	NO
TCGA-A2-A04X-01	< 55	II	M0	N0-N1	Positive	Positive	Positive	IDC	HER2 enriched	Alive	NO
TCGA-A2-A04Y-01	< 55	II	M0	N0-N1	Positive	Positive	Positive	IDC	Lum A	Alive	NO
TCGA-A2-A0CK-01	¡Ý 55	III	Unknown	Unknown	Unknown	Unknown	Unknown	ILC	Unknown	Alive	YES
TCGA-A2-A0CL-01	< 55	III	M0	N2-N3	Positive	Positive	Positive	IDC	HER2 enriched	Alive	Unknown
TCGA-A2-A0CM-01	< 55	II	M0	N0-N1	Negative	Negative	Negative	IDC	Basal like	Dead	YES
TCGA-A2-A0CO-01	¡Ý 55	II	Unknown	Unknown	Unknown	Unknown	Unknown	ILC	Unknown	Dead	Unknown
TCGA-A2-A0CP-01	¡Ý 55	I	M0	N0-N1	Positive	Positive	Positive	IDC	Lum A	Alive	NO
TCGA-A2-A0CQ-01	¡Ý 55	I	M0	N0-N1	Positive	Positive	Positive	IDC	Lum A	Alive	NO
TCGA-A2-A0CR-01	< 55	II	Unknown	Unknown	Unknown	Unknown	Unknown	ILC	Unknown	Alive	Unknown
TCGA-A2-A0CS-01	¡Ý 55	IV	M1	N2-N3	Positive	Positive	Positive	IDC	Lum A	Dead	Unknown
TCGA-A2-A0CT-01	¡Ý 55	II	M0	N0-N1	Positive	Negative	Negative	IDC	Lum B	Alive	NO
TCGA-A2-A0CU-01	¡Ý 55	II	M0	N0-N1	Positive	Positive	Positive	IDC	Lum A	Dead	Unknown
TCGA-A2-A0CV-01	< 55	II	M0	N0-N1	Positive	Positive	Positive	IDC	Lum A	Alive	NO
TCGA-A2-A0CW-01	¡Ý 55	II	M0	N0-N1	Positive	Positive	Positive	IDC	Lum B	Alive	NO
TCGA-A2-A0CX-01	< 55	II	M0	N0-N1	Positive	Negative	Negative	IDC	HER2 enriched	Alive	NO
TCGA-A2-A0CY-01	¡Ý 55	II	M0	N0-N1	Positive	Positive	Positive	IDC	HER2 enriched	Alive	NO
TCGA-A2-A0CZ-01	< 55	II	M0	N0-N1	Positive	Positive	Positive	IDC	Lum A	Alive	Unknown
TCGA-A2-A0D0-01	¡Ý 55	II	M0	N0-N1	Negative	Negative	Negative	IDC	Basal like	Alive	NO
TCGA-A2-A0D1-01	¡Ý 55	II	M0	N0-N1	Negative	Negative	Negative	IDC	HER2 enriched	Alive	NO
TCGA-A2-A0D2-01	< 55	II	M0	N0-N1	Negative	Negative	Negative	IDC	Basal like	Alive	NO
TCGA-A2-A0D3-01	< 55	I	M0	N0-N1	Positive	Positive	Positive	IDC	Lum A	Alive	NO
TCGA-A2-A0D4-01	< 55	II	M0	N0-N1	Positive	Positive	Positive	IDC	Lum B	Alive	NO
TCGA-A2-A0EM-01	¡Ý 55	I	M0	N0-N1	Positive	Positive	Positive	IDC	Lum A	Alive	NO
TCGA-A2-A0EN-01	¡Ý 55	II	M0	N0-N1	Positive	Positive	Positive	ILC	Lum A	Alive	NO
TCGA-A2-A0EO-01	< 55	I	M0	N0-N1	Positive	Positive	Positive	IDC	Lum A	Alive	Unknown
TCGA-A2-A0EP-01	¡Ý 55	I	Unknown	Unknown	Unknown	Unknown	Unknown	ILC	Unknown	Alive	NO
TCGA-A2-A0EQ-01	¡Ý 55	II	M0	N0-N1	Negative	Negative	Negative	IDC	HER2 enriched	Alive	NO
TCGA-A2-A0ER-01	¡Ý 55	I	M0	N0-N1	Positive	Positive	Positive	IDC	Lum B	Alive	NO
TCGA-A2-A0ES-01	< 55	II	M0	N0-N1	Positive	Positive	Positive	ILC	Lum A	Alive	NO
TCGA-A2-A0ET-01	¡Ý 55	III	M0	N2-N3	Positive	Positive	Positive	IDC	Lum A	Alive	NO
TCGA-A2-A0EU-01	¡Ý 55	I	M0	N0-N1	Positive	Positive	Positive	IDC	Lum A	Alive	NO
TCGA-A2-A0EV-01	¡Ý 55	I	M0	N0-N1	Positive	Positive	Positive	IDC	Lum A	Alive	NO
TCGA-A2-A0EW-01	< 55	III	M0	N2-N3	Positive	Positive	Positive	ILC	Lum A	Dead	Unknown
TCGA-A2-A0EX-01	< 55	II	M0	N0-N1	Positive	Positive	Positive	ILC	Lum A	Alive	NO
TCGA-A2-A0EY-01	¡Ý 55	II	M0	N0-N1	Positive	Negative	Negative	IDC	Lum B	Alive	NO
TCGA-A2-A0ST-01	¡Ý 55	II	M0	N0-N1	Negative	Negative	Negative	IDC	Basal like	Alive	NO
TCGA-A2-A0SU-01	¡Ý 55	II	M0	N0-N1	Positive	Positive	Positive	IDC	Lum A	Alive	NO
TCGA-A2-A0SV-01	¡Ý 55	IV	M1	N2-N3	Positive	Positive	Positive	IDC	Lum B	Dead	Unknown
TCGA-A2-A0SW-01	¡Ý 55	IV	M1	N2-N3	Positive	Negative	Negative	IDC	Lum B	Dead	Unknown
TCGA-A2-A0SX-01	< 55	I	M0	N0-N1	Negative	Negative	Negative	IDC	Basal like	Alive	YES
TCGA-A2-A0SY-01	¡Ý 55	III	M0	N0-N1	Positive	Positive	Positive	ILC	Lum A	Alive	NO
TCGA-A2-A0T0-01	¡Ý 55	II	M0	N0-N1	Negative	Negative	Negative	IDC	Basal like	Alive	NO
TCGA-A2-A0T1-01	¡Ý 55	III	M0	N2-N3	Negative	Negative	Negative	IDC	HER2 enriched	Alive	NO
TCGA-A2-A0T2-01	¡Ý 55	IV	M1	N2-N3	Negative	Negative	Negative	IDC	Basal like	Dead	Unknown
TCGA-A2-A0T3-01	< 55	I	M0	N0-N1	Positive	Positive	Positive	IDC	Lum B	Alive	NO
TCGA-A2-A0T4-01	¡Ý 55	II	M0	N0-N1	Positive	Positive	Positive	ILC	Lum B	Alive	NO
TCGA-A2-A0T5-01	< 55	II	M0	N0-N1	Positive	Positive	Positive	IDC	Lum A	Alive	NO
TCGA-A2-A0T6-01	< 55	II	M0	N0-N1	Positive	Positive	Positive	ILC	Lum A	Alive	NO
TCGA-A2-A0T7-01	< 55	II	M0	N0-N1	Positive	Positive	Positive	IDC	Lum A	Alive	NO
TCGA-A2-A0YC-01	¡Ý 55	II	M0	N0-N1	Positive	Positive	Positive	IDC	Lum A	Alive	Unknown
TCGA-A2-A0YD-01	¡Ý 55	II	M0	N0-N1	Positive	Positive	Positive	ILC	Lum A	Alive	NO
TCGA-A2-A0YE-01	< 55	II	M0	N0-N1	Negative	Negative	Negative	IDC	Basal like	Alive	NO
TCGA-A2-A0YF-01	¡Ý 55	I	M0	N0-N1	Positive	Negative	Negative	IDC	Lum A	Alive	NO
TCGA-A2-A0YG-01	¡Ý 55	III	M0	N2-N3	Positive	Positive	Positive	IDC	Lum B	Alive	NO
TCGA-A2-A0YH-01	< 55	III	M0	N2-N3	Positive	Positive	Positive	IDC	Lum B	Alive	NO
TCGA-A2-A0YI-01	¡Ý 55	I	M0	N0-N1	Positive	Positive	Positive	IDC	Lum A	Alive	NO
TCGA-A2-A0YJ-01	< 55	III	M0	N2-N3	Positive	Negative	Negative	IDC	Basal like	Alive	YES
TCGA-A2-A0YK-01	¡Ý 55	II	M0	N0-N1	Positive	Negative	Negative	ILC	Normal like	Alive	Unknown
TCGA-A2-A0YL-01	< 55	III	M0	N2-N3	Positive	Positive	Positive	ILC	Lum A	Alive	NO
TCGA-A2-A0YM-01	¡Ý 55	II	M0	N0-N1	Negative	Negative	Negative	IDC	Basal like	Alive	NO
TCGA-A2-A0YT-01	¡Ý 55	III	M0	N2-N3	Positive	Negative	Negative	IDC	Unknown	Dead	NO
TCGA-A2-A1FV-01	¡Ý 55	II	M0	N0-N1	Positive	Positive	Positive	ILC	Unknown	Alive	NO
TCGA-A2-A1FW-01	¡Ý 55	III	M0	N2-N3	Positive	Negative	Negative	IDC	Unknown	Alive	NO
TCGA-A2-A1FX-01	¡Ý 55	III	M0	N2-N3	Positive	Positive	Positive	IDC	Unknown	Alive	NO
TCGA-A2-A1FZ-01	¡Ý 55	II	M0	N0-N1	Positive	Positive	Positive	IDC	Unknown	Alive	NO
TCGA-A2-A1G0-01	< 55	II	M0	N0-N1	Positive	Positive	Positive	Others	Unknown	Alive	NO
TCGA-A2-A1G1-01	¡Ý 55	II	M0	N0-N1	Negative	Negative	Negative	IDC	Unknown	Alive	NO
TCGA-A2-A1G4-01	¡Ý 55	III	M0	N0-N1	Positive	Positive	Positive	IDC	Unknown	Alive	NO
TCGA-A2-A1G6-01	< 55	III	M0	N2-N3	Negative	Negative	Negative	IDC	Unknown	Alive	NO
TCGA-A2-A259-01	¡Ý 55	I	M0	N0-N1	Positive	Positive	Positive	IDC	Unknown	Alive	Unknown
TCGA-A2-A25A-01	< 55	II	M0	N0-N1	Positive	Positive	Positive	ILC	Unknown	Alive	NO
TCGA-A2-A25B-01	< 55	II	M0	N0-N1	Positive	Positive	Positive	IDC	Unknown	Alive	Unknown
TCGA-A2-A25C-01	< 55	II	M0	N0-N1	Positive	Positive	Positive	IDC	Unknown	Alive	NO
TCGA-A2-A25D-01	¡Ý 55	III	M0	N2-N3	Positive	Negative	Negative	ILC	Unknown	Alive	Unknown
TCGA-A2-A25E-01	< 55	III	M0	N2-N3	Positive	Positive	Positive	IDC	Unknown	Alive	YES
TCGA-A2-A25F-01	¡Ý 55	II	M0	N0-N1	Negative	Positive	Positive	IDC	Unknown	Alive	NO
TCGA-A2-A3KC-01	¡Ý 55	II	Unknown	Unknown	Unknown	Unknown	Unknown	ILC	Unknown	Alive	NO
TCGA-A2-A3KD-01	< 55	III	Unknown	Unknown	Unknown	Unknown	Unknown	Others	Unknown	Alive	Unknown
TCGA-A2-A3XS-01	¡Ý 55	III	Unknown	Unknown	Unknown	Unknown	Unknown	IDC	Unknown	Dead	YES
TCGA-A2-A3XT-01	< 55	II	Unknown	Unknown	Unknown	Unknown	Unknown	IDC	Unknown	Alive	NO
TCGA-A2-A3XU-01	< 55	II	Unknown	Unknown	Unknown	Unknown	Unknown	IDC	Unknown	Dead	YES
TCGA-A2-A3XV-01	< 55	II	Unknown	Unknown	Unknown	Unknown	Unknown	IDC	Unknown	Alive	NO
TCGA-A2-A3XW-01	< 55	II	Unknown	Unknown	Unknown	Unknown	Unknown	IDC	Unknown	Alive	NO
TCGA-A2-A3XX-01	< 55	II	Unknown	Unknown	Unknown	Unknown	Unknown	IDC	Unknown	Dead	NO
TCGA-A2-A3XY-01	< 55	II	Unknown	Unknown	Unknown	Unknown	Unknown	IDC	Unknown	Dead	YES
TCGA-A2-A3XZ-01	< 55	I	Unknown	Unknown	Unknown	Unknown	Unknown	IDC	Unknown	Alive	NO
TCGA-A2-A3Y0-01	¡Ý 55	II	Unknown	Unknown	Unknown	Unknown	Unknown	IDC	Unknown	Alive	Unknown
TCGA-A2-A4RW-01	< 55	III	Unknown	Unknown	Unknown	Unknown	Unknown	ILC	Unknown	Alive	NO
TCGA-A2-A4RX-01	¡Ý 55	II	Unknown	Unknown	Unknown	Unknown	Unknown	Others	Unknown	Alive	NO
TCGA-A2-A4RY-01	< 55	III	Unknown	Unknown	Unknown	Unknown	Unknown	ILC	Unknown	Alive	NO
TCGA-A2-A4S0-01	¡Ý 55	II	Unknown	Unknown	Unknown	Unknown	Unknown	Others	Unknown	Alive	NO
TCGA-A2-A4S1-01	¡Ý 55	II	Unknown	Unknown	Unknown	Unknown	Unknown	Others	Unknown	Alive	NO
TCGA-A2-A4S2-01	¡Ý 55	III	Unknown	Unknown	Unknown	Unknown	Unknown	ILC	Unknown	Alive	NO
TCGA-A2-A4S3-01	¡Ý 55	II	Unknown	Unknown	Unknown	Unknown	Unknown	IDC	Unknown	Alive	NO
TCGA-A7-A0CD-01	¡Ý 55	I	M0	N0-N1	Positive	Positive	Positive	IDC	Lum A	Alive	NO
TCGA-A7-A0CE-01	¡Ý 55	II	M0	N0-N1	Negative	Negative	Negative	IDC	Basal like	Alive	NO
TCGA-A7-A0CG-01	¡Ý 55	II	M0	N0-N1	Positive	Negative	Negative	Others	Lum A	Alive	Unknown
TCGA-A7-A0CH-01	¡Ý 55	II	M0	N0-N1	Unknown	Unknown	Unknown	IDC	Lum A	Alive	NO
TCGA-A7-A0CJ-01	¡Ý 55	II	M0	N0-N1	Positive	Positive	Positive	IDC	Lum B	Alive	Unknown
TCGA-A7-A0D9-01	< 55	II	M0	N0-N1	Positive	Negative	Negative	IDC	Lum A	Alive	NO
TCGA-A7-A0DA-01	¡Ý 55	II	M0	N0-N1	Negative	Negative	Negative	IDC	Basal like	Alive	NO
TCGA-A7-A0DB-01	¡Ý 55	II	M0	N0-N1	Positive	Positive	Positive	IDC	Lum A	Alive	Unknown
TCGA-A7-A0DC-01	¡Ý 55	I	M0	N0-N1	Positive	Negative	Negative	IDC	Unknown	Alive	NO
TCGA-A7-A13D-01	< 55	II	M0	N0-N1	Negative	Positive	Positive	IDC	Basal like	Alive	NO
TCGA-A7-A13E-01	¡Ý 55	II	M0	N0-N1	Positive	Negative	Negative	IDC	Basal like	Dead	YES
TCGA-A7-A13F-01	< 55	III	M0	N0-N1	Positive	Positive	Positive	IDC	Lum B	Alive	NO
TCGA-A7-A13H-01	¡Ý 55	II	Unknown	Unknown	Unknown	Unknown	Unknown	ILC	Unknown	Alive	NO
TCGA-A7-A26E-01	¡Ý 55	III	M0	N0-N1	Positive	Positive	Positive	ILC	Unknown	Alive	NO
TCGA-A7-A26G-01	< 55	II	M0	N0-N1	Negative	Negative	Negative	Others	Unknown	Alive	NO
TCGA-A7-A26H-01	¡Ý 55	II	M0	N0-N1	Positive	Negative	Negative	IDC	Unknown	Alive	YES
TCGA-A7-A26J-01	< 55	II	M0	N0-N1	Positive	Positive	Positive	IDC	Unknown	Alive	NO
TCGA-A7-A2KD-01	< 55	III	Unknown	Unknown	Unknown	Unknown	Unknown	IDC	Unknown	Alive	NO
TCGA-A7-A3IY-01	¡Ý 55	I	Unknown	Unknown	Unknown	Unknown	Unknown	Others	Unknown	Alive	NO
TCGA-A7-A3IZ-01	¡Ý 55	II	Unknown	Unknown	Unknown	Unknown	Unknown	ILC	Unknown	Alive	NO
TCGA-A7-A3J0-01	¡Ý 55	II	Unknown	Unknown	Unknown	Unknown	Unknown	Others	Unknown	Alive	NO
TCGA-A7-A3J1-01	¡Ý 55	I	Unknown	Unknown	Unknown	Unknown	Unknown	ILC	Unknown	Alive	NO
TCGA-A7-A3RF-01	¡Ý 55	II	Unknown	Unknown	Unknown	Unknown	Unknown	Others	Unknown	Alive	YES
TCGA-A7-A425-01	¡Ý 55	III	Unknown	Unknown	Unknown	Unknown	Unknown	ILC	Unknown	Alive	YES
TCGA-A7-A426-01	< 55	III	Unknown	Unknown	Unknown	Unknown	Unknown	ILC	Unknown	Alive	NO
TCGA-A7-A4SA-01	< 55	II	Unknown	Unknown	Unknown	Unknown	Unknown	ILC	Unknown	Alive	NO
TCGA-A7-A4SB-01	¡Ý 55	III	Unknown	Unknown	Unknown	Unknown	Unknown	ILC	Unknown	Alive	NO
TCGA-A7-A4SC-01	¡Ý 55	II	Unknown	Unknown	Unknown	Unknown	Unknown	ILC	Unknown	Alive	NO
TCGA-A7-A4SD-01	< 55	II	Unknown	Unknown	Unknown	Unknown	Unknown	IDC	Unknown	Alive	NO
TCGA-A7-A4SE-01	< 55	II	Unknown	Unknown	Unknown	Unknown	Unknown	IDC	Unknown	Alive	NO
TCGA-A7-A4SF-01	< 55	II	Unknown	Unknown	Unknown	Unknown	Unknown	IDC	Unknown	Alive	Unknown
TCGA-A7-A56D-01	¡Ý 55	II	Unknown	Unknown	Unknown	Unknown	Unknown	IDC	Unknown	Alive	NO
TCGA-A7-A5ZV-01	¡Ý 55	II	Unknown	Unknown	Unknown	Unknown	Unknown	Others	Unknown	Alive	NO
TCGA-A7-A5ZW-01	< 55	II	Unknown	Unknown	Unknown	Unknown	Unknown	IDC	Unknown	Alive	NO
TCGA-A7-A5ZX-01	< 55	III	Unknown	Unknown	Unknown	Unknown	Unknown	ILC	Unknown	Alive	Unknown
TCGA-A7-A6VV-01	< 55	II	Unknown	Unknown	Unknown	Unknown	Unknown	IDC	Unknown	Alive	NO
TCGA-A7-A6VW-01	< 55	II	Unknown	Unknown	Unknown	Unknown	Unknown	IDC	Unknown	Alive	Unknown
TCGA-A7-A6VX-01	¡Ý 55	II	Unknown	Unknown	Unknown	Unknown	Unknown	IDC	Unknown	Alive	NO
TCGA-A7-A6VY-01	< 55	II	Unknown	Unknown	Unknown	Unknown	Unknown	IDC	Unknown	Alive	NO
TCGA-A8-A06O-01	¡Ý 55	I	M0	N0-N1	Positive	Positive	Positive	IDC	Lum B	Alive	NO
TCGA-A8-A06P-01	¡Ý 55	III	M0	N2-N3	Positive	Positive	Positive	IDC	Lum A	Alive	NO
TCGA-A8-A06Q-01	¡Ý 55	III	M0	N2-N3	Positive	Positive	Positive	IDC	Lum B	Alive	NO
TCGA-A8-A06R-01	¡Ý 55	II	M0	N0-N1	Positive	Negative	Negative	IDC	Lum B	Alive	NO
TCGA-A8-A06T-01	¡Ý 55	III	M0	N0-N1	Positive	Positive	Positive	IDC	Lum A	Alive	NO
TCGA-A8-A06U-01	¡Ý 55	II	M0	N0-N1	Positive	Positive	Positive	IDC	Lum A	Dead	NO
TCGA-A8-A06X-01	¡Ý 55	II	M0	N0-N1	Positive	Negative	Negative	IDC	Lum B	Dead	NO
TCGA-A8-A06Y-01	¡Ý 55	II	M0	N0-N1	Positive	Positive	Positive	IDC	Lum A	Alive	YES
TCGA-A8-A06Z-01	¡Ý 55	II	M0	N0-N1	Positive	Positive	Positive	IDC	Lum B	Alive	Unknown
TCGA-A8-A075-01	< 55	II	M0	N0-N1	Positive	Positive	Positive	IDC	HER2 enriched	Alive	NO
TCGA-A8-A076-01	¡Ý 55	II	M0	N0-N1	Positive	Positive	Positive	IDC	HER2 enriched	Alive	NO
TCGA-A8-A079-01	¡Ý 55	III	M0	N2-N3	Positive	Positive	Positive	IDC	Lum B	Alive	NO
TCGA-A8-A07B-01	¡Ý 55	II	M0	N0-N1	Positive	Positive	Positive	IDC	HER2 enriched	Alive	NO
TCGA-A8-A07C-01	¡Ý 55	II	M0	N0-N1	Negative	Negative	Negative	IDC	Basal like	Alive	NO
TCGA-A8-A07E-01	¡Ý 55	Unknown	M0	N2-N3	Positive	Positive	Positive	IDC	Lum A	Alive	NO
TCGA-A8-A07F-01	¡Ý 55	II	M0	N0-N1	Positive	Positive	Positive	IDC	Lum A	Alive	NO
TCGA-A8-A07G-01	¡Ý 55	II	M0	N0-N1	Positive	Positive	Positive	IDC	Lum A	Alive	NO
TCGA-A8-A07I-01	¡Ý 55	III	M0	N2-N3	Positive	Negative	Negative	IDC	HER2 enriched	Alive	NO
TCGA-A8-A07J-01	< 55	II	M0	N0-N1	Positive	Positive	Positive	IDC	Lum A	Alive	NO
TCGA-A8-A07L-01	¡Ý 55	III	M0	N0-N1	Positive	Positive	Positive	IDC	Lum B	Alive	NO
TCGA-A8-A07O-01	< 55	II	M0	N0-N1	Negative	Negative	Negative	IDC	Basal like	Alive	NO
TCGA-A8-A07P-01	¡Ý 55	II	M0	N0-N1	Positive	Positive	Positive	IDC	Lum A	Alive	NO
TCGA-A8-A07R-01	¡Ý 55	III	M0	N2-N3	Negative	Negative	Negative	IDC	Basal like	Alive	Unknown
TCGA-A8-A07S-01	¡Ý 55	II	M0	N0-N1	Positive	Negative	Negative	Others	Lum B	Alive	Unknown
TCGA-A8-A07U-01	¡Ý 55	III	M0	N2-N3	Negative	Positive	Positive	IDC	Basal like	Alive	NO
TCGA-A8-A07W-01	¡Ý 55	IV	M1	N0-N1	Positive	Positive	Positive	IDC	Lum B	Alive	Unknown
TCGA-A8-A07Z-01	¡Ý 55	II	M0	N0-N1	Positive	Positive	Positive	IDC	Lum B	Alive	NO
TCGA-A8-A082-01	¡Ý 55	II	M0	N0-N1	Positive	Positive	Positive	IDC	Lum B	Alive	NO
TCGA-A8-A084-01	¡Ý 55	II	M0	N0-N1	Positive	Negative	Negative	IDC	Lum B	Alive	Unknown
TCGA-A8-A085-01	< 55	II	M0	N0-N1	Positive	Positive	Positive	IDC	Lum B	Alive	NO
TCGA-A8-A086-01	¡Ý 55	II	M0	N0-N1	Positive	Positive	Positive	IDC	Lum A	Alive	NO
TCGA-A8-A08A-01	¡Ý 55	I	M0	N0-N1	Positive	Positive	Positive	IDC	Lum A	Alive	NO
TCGA-A8-A08B-01	< 55	II	M0	N0-N1	Positive	Negative	Negative	IDC	HER2 enriched	Alive	NO
TCGA-A8-A08C-01	¡Ý 55	II	M0	N0-N1	Positive	Positive	Positive	IDC	Lum A	Alive	NO
TCGA-A8-A08F-01	¡Ý 55	III	M0	N2-N3	Positive	Positive	Positive	IDC	Lum B	Alive	NO
TCGA-A8-A08G-01	< 55	II	M0	N0-N1	Positive	Positive	Positive	IDC	Lum B	Alive	NO
TCGA-A8-A08I-01	< 55	II	M0	N0-N1	Positive	Positive	Positive	IDC	Lum B	Alive	NO
TCGA-A8-A08J-01	< 55	IV	M1	N2-N3	Positive	Negative	Negative	IDC	HER2 enriched	Dead	Unknown
TCGA-A8-A08L-01	¡Ý 55	III	M0	N2-N3	Positive	Negative	Negative	IDC	HER2 enriched	Dead	NO
TCGA-A8-A08O-01	< 55	IV	M1	N2-N3	Positive	Positive	Positive	IDC	Lum A	Alive	Unknown
TCGA-A8-A08P-01	¡Ý 55	III	M0	N2-N3	Positive	Positive	Positive	IDC	Lum B	Alive	NO
TCGA-A8-A08R-01	< 55	II	M0	N0-N1	Negative	Negative	Negative	IDC	Basal like	Alive	NO
TCGA-A8-A08S-01	¡Ý 55	II	M0	N0-N1	Positive	Positive	Positive	IDC	Unknown	Alive	NO
TCGA-A8-A08T-01	¡Ý 55	IV	M1	N0-N1	Positive	Positive	Positive	IDC	Lum A	Dead	Unknown
TCGA-A8-A08X-01	< 55	III	M0	N2-N3	Negative	Negative	Negative	IDC	HER2 enriched	Alive	YES
TCGA-A8-A091-01	¡Ý 55	II	M0	N0-N1	Positive	Negative	Negative	IDC	Lum A	Alive	YES
TCGA-A8-A092-01	< 55	III	M0	N2-N3	Positive	Positive	Positive	IDC	HER2 enriched	Alive	NO
TCGA-A8-A093-01	¡Ý 55	II	M0	N0-N1	Positive	Positive	Positive	IDC	Lum A	Alive	NO
TCGA-A8-A095-01	< 55	I	M0	N0-N1	Positive	Positive	Positive	IDC	Lum B	Alive	NO
TCGA-A8-A097-01	¡Ý 55	II	M0	N0-N1	Positive	Positive	Positive	IDC	Lum B	Alive	NO
TCGA-A8-A099-01	¡Ý 55	Unknown	M0	N2-N3	Positive	Positive	Positive	IDC	Lum A	Alive	Unknown
TCGA-A8-A09A-01	< 55	Unknown	M0	N0-N1	Positive	Positive	Positive	IDC	Lum A	Alive	Unknown
TCGA-A8-A09B-01	¡Ý 55	III	M0	N0-N1	Positive	Positive	Positive	IDC	Lum A	Alive	NO
TCGA-A8-A09D-01	< 55	II	M0	N0-N1	Positive	Positive	Positive	IDC	Lum B	Alive	NO
TCGA-A8-A09E-01	¡Ý 55	III	M0	N0-N1	Positive	Positive	Positive	IDC	Unknown	Alive	Unknown
TCGA-A8-A09I-01	¡Ý 55	II	M0	N0-N1	Positive	Positive	Positive	IDC	Lum B	Alive	NO
TCGA-A8-A09K-01	¡Ý 55	II	M0	N0-N1	Positive	Positive	Positive	IDC	Unknown	Alive	NO
TCGA-A8-A09M-01	¡Ý 55	III	M0	N2-N3	Positive	Positive	Positive	IDC	Lum B	Alive	NO
TCGA-A8-A09N-01	¡Ý 55	III	M0	N2-N3	Positive	Positive	Positive	IDC	Lum B	Alive	NO
TCGA-A8-A09Q-01	¡Ý 55	III	M0	N2-N3	Positive	Positive	Positive	IDC	Lum B	Alive	Unknown
TCGA-A8-A09R-01	¡Ý 55	II	M0	N0-N1	Positive	Positive	Positive	IDC	Lum B	Alive	NO
TCGA-A8-A09T-01	¡Ý 55	Unknown	M0	N0-N1	Positive	Positive	Positive	ILC	Lum A	Alive	NO
TCGA-A8-A09V-01	< 55	II	M0	N0-N1	Positive	Positive	Positive	ILC	Lum A	Alive	NO
TCGA-A8-A09W-01	¡Ý 55	III	M0	N2-N3	Positive	Positive	Positive	ILC	Lum B	Alive	Unknown
TCGA-A8-A09X-01	¡Ý 55	III	M0	N2-N3	Negative	Negative	Negative	ILC	HER2 enriched	Dead	Unknown
TCGA-A8-A0A1-01	¡Ý 55	II	M0	N0-N1	Positive	Positive	Positive	ILC	Lum A	Alive	NO
TCGA-A8-A0A2-01	¡Ý 55	II	M0	N0-N1	Positive	Positive	Positive	ILC	Lum A	Alive	NO
TCGA-A8-A0A4-01	¡Ý 55	II	M0	N0-N1	Positive	Positive	Positive	ILC	Lum A	Alive	NO
TCGA-A8-A0A6-01	¡Ý 55	III	M0	N2-N3	Positive	Positive	Positive	ILC	Lum A	Alive	NO
TCGA-A8-A0A7-01	¡Ý 55	II	M0	N0-N1	Negative	Negative	Negative	ILC	HER2 enriched	Alive	NO
TCGA-A8-A0A9-01	¡Ý 55	II	M0	N0-N1	Positive	Positive	Positive	IDC	Lum B	Alive	NO
TCGA-A8-A0AB-01	< 55	II	M0	N0-N1	Positive	Positive	Positive	ILC	Lum B	Alive	NO
TCGA-A8-A0AD-01	¡Ý 55	I	M0	N0-N1	Positive	Positive	Positive	Others	Lum A	Alive	NO
TCGA-AC-A23C-01	¡Ý 55	II	M0	N0-N1	Positive	Positive	Positive	IDC	Unknown	Alive	NO
TCGA-AC-A23E-01	< 55	II	M0	N0-N1	Positive	Positive	Positive	IDC	Unknown	Alive	NO
TCGA-AC-A23G-01	¡Ý 55	II	Unknown	Unknown	Unknown	Unknown	Unknown	ILC	Unknown	Alive	NO
TCGA-AC-A23H-01	¡Ý 55	II	M0	N0-N1	Positive	Negative	Negative	IDC	Unknown	Dead	Unknown
TCGA-AC-A2B8-01	¡Ý 55	II	Unknown	Unknown	Unknown	Unknown	Unknown	ILC	Unknown	Alive	NO
TCGA-AC-A2BK-01	¡Ý 55	III	Unknown	Unknown	Unknown	Unknown	Unknown	IDC	Unknown	Alive	NO
TCGA-AC-A2BM-01	< 55	II	Unknown	Unknown	Unknown	Unknown	Unknown	IDC	Unknown	Alive	NO
TCGA-AC-A2FB-01	¡Ý 55	II	Unknown	Unknown	Unknown	Unknown	Unknown	ILC	Unknown	Alive	NO
TCGA-AC-A2FE-01	¡Ý 55	III	Unknown	Unknown	Unknown	Unknown	Unknown	ILC	Unknown	Dead	YES
TCGA-AC-A2FF-01	< 55	II	Unknown	Unknown	Unknown	Unknown	Unknown	ILC	Unknown	Alive	NO
TCGA-AC-A2FG-01	¡Ý 55	II	Unknown	Unknown	Unknown	Unknown	Unknown	ILC	Unknown	Alive	NO
TCGA-AC-A2FK-01	< 55	III	Unknown	Unknown	Unknown	Unknown	Unknown	ILC	Unknown	Alive	NO
TCGA-AC-A2FM-01	¡Ý 55	II	Unknown	Unknown	Unknown	Unknown	Unknown	ILC	Unknown	Dead	YES
TCGA-AC-A2FO-01	¡Ý 55	II	Unknown	Unknown	Unknown	Unknown	Unknown	ILC	Unknown	Alive	NO
TCGA-AC-A2QI-01	¡Ý 55	III	Unknown	Unknown	Unknown	Unknown	Unknown	ILC	Unknown	Alive	NO
TCGA-AC-A2QJ-01	< 55	III	Unknown	Unknown	Unknown	Unknown	Unknown	Others	Unknown	Dead	YES
TCGA-AC-A3BB-01	< 55	III	Unknown	Unknown	Unknown	Unknown	Unknown	ILC	Unknown	Alive	NO
TCGA-AC-A3EH-01	¡Ý 55	III	Unknown	Unknown	Unknown	Unknown	Unknown	ILC	Unknown	Dead	NO
TCGA-AC-A3HN-01	¡Ý 55	II	Unknown	Unknown	Unknown	Unknown	Unknown	ILC	Unknown	Alive	NO
TCGA-AC-A3QP-01	¡Ý 55	II	Unknown	Unknown	Unknown	Unknown	Unknown	ILC	Unknown	Alive	NO
TCGA-AC-A3TM-01	< 55	III	Unknown	Unknown	Unknown	Unknown	Unknown	ILC	Unknown	Alive	NO
TCGA-AC-A3TN-01	¡Ý 55	II	Unknown	Unknown	Unknown	Unknown	Unknown	ILC	Unknown	Alive	NO
TCGA-AC-A3W5-01	¡Ý 55	II	Unknown	Unknown	Unknown	Unknown	Unknown	ILC	Unknown	Alive	Unknown
TCGA-AC-A3W6-01	¡Ý 55	III	Unknown	Unknown	Unknown	Unknown	Unknown	ILC	Unknown	Alive	NO
TCGA-AC-A3W7-01	¡Ý 55	II	Unknown	Unknown	Unknown	Unknown	Unknown	ILC	Unknown	Alive	NO
TCGA-AC-A3YI-01	¡Ý 55	III	Unknown	Unknown	Unknown	Unknown	Unknown	ILC	Unknown	Alive	NO
TCGA-AC-A3YJ-01	¡Ý 55	II	Unknown	Unknown	Unknown	Unknown	Unknown	Others	Unknown	Alive	NO
TCGA-AC-A4ZE-01	¡Ý 55	II	Unknown	Unknown	Unknown	Unknown	Unknown	ILC	Unknown	Alive	NO
TCGA-AC-A5EH-01	¡Ý 55	II	Unknown	Unknown	Unknown	Unknown	Unknown	IDC	Unknown	Alive	NO
TCGA-AC-A5XS-01	¡Ý 55	II	Unknown	Unknown	Unknown	Unknown	Unknown	ILC	Unknown	Alive	NO
TCGA-AC-A5XU-01	¡Ý 55	II	Unknown	Unknown	Unknown	Unknown	Unknown	IDC	Unknown	Alive	NO
TCGA-AC-A62V-01	¡Ý 55	IV	Unknown	Unknown	Unknown	Unknown	Unknown	IDC	Unknown	Dead	Unknown
TCGA-AC-A62X-01	¡Ý 55	II	Unknown	Unknown	Unknown	Unknown	Unknown	IDC	Unknown	Alive	NO
TCGA-AC-A62Y-01	¡Ý 55	II	Unknown	Unknown	Unknown	Unknown	Unknown	ILC	Unknown	Alive	Unknown
TCGA-AC-A6IV-01	< 55	II	Unknown	Unknown	Unknown	Unknown	Unknown	ILC	Unknown	Alive	NO
TCGA-AC-A6IW-01	¡Ý 55	II	Unknown	Unknown	Unknown	Unknown	Unknown	IDC	Unknown	Alive	NO
TCGA-AC-A6IX-01	< 55	III	Unknown	Unknown	Unknown	Unknown	Unknown	ILC	Unknown	Alive	NO
TCGA-AC-A6NO-01	< 55	II	Unknown	Unknown	Unknown	Unknown	Unknown	IDC	Unknown	Alive	NO
TCGA-AC-A7VB-01	< 55	II	Unknown	Unknown	Unknown	Unknown	Unknown	IDC	Unknown	Alive	NO
TCGA-AC-A7VC-01	¡Ý 55	II	Unknown	Unknown	Unknown	Unknown	Unknown	Others	Unknown	Alive	NO
TCGA-AC-A8OP-01	¡Ý 55	I	Unknown	Unknown	Unknown	Unknown	Unknown	IDC	Unknown	Alive	NO
TCGA-AC-A8OQ-01	¡Ý 55	II	Unknown	Unknown	Unknown	Unknown	Unknown	IDC	Unknown	Alive	NO
TCGA-AC-A8OR-01	¡Ý 55	I	Unknown	Unknown	Unknown	Unknown	Unknown	Others	Unknown	Alive	NO
TCGA-AC-A8OS-01	¡Ý 55	II	Unknown	Unknown	Unknown	Unknown	Unknown	ILC	Unknown	Alive	NO
TCGA-AN-A03X-01	¡Ý 55	II	M0	N0-N1	Positive	Positive	Positive	IDC	Lum A	Alive	NO
TCGA-AN-A03Y-01	¡Ý 55	II	M0	N0-N1	Positive	Positive	Positive	IDC	Lum B	Alive	NO
TCGA-AN-A041-01	< 55	II	M0	N0-N1	Positive	Negative	Negative	IDC	Lum B	Alive	NO
TCGA-AN-A046-01	¡Ý 55	II	M0	N0-N1	Positive	Positive	Positive	IDC	Lum A	Alive	NO
TCGA-AN-A049-01	¡Ý 55	II	M0	N0-N1	Positive	Positive	Positive	IDC	Lum B	Alive	Unknown
TCGA-AN-A04A-01	< 55	III	M0	N2-N3	Positive	Positive	Positive	IDC	Lum A	Alive	Unknown
TCGA-AN-A04C-01	< 55	II	M0	N0-N1	Negative	Negative	Negative	IDC	HER2 enriched	Alive	Unknown
TCGA-AN-A04D-01	¡Ý 55	II	M0	N0-N1	Negative	Negative	Negative	IDC	Basal like	Alive	Unknown
TCGA-AN-A0AJ-01	¡Ý 55	II	M0	N0-N1	Positive	Positive	Positive	IDC	Lum B	Alive	NO
TCGA-AN-A0AK-01	¡Ý 55	II	M0	N0-N1	Positive	Negative	Negative	IDC	Lum B	Alive	NO
TCGA-AN-A0AL-01	< 55	III	M0	N0-N1	Negative	Negative	Negative	IDC	Basal like	Alive	NO
TCGA-AN-A0AM-01	¡Ý 55	II	M0	N0-N1	Positive	Negative	Negative	IDC	Lum B	Alive	NO
TCGA-AN-A0AR-01	¡Ý 55	II	M0	N0-N1	Negative	Negative	Negative	IDC	Basal like	Alive	NO
TCGA-AN-A0AS-01	¡Ý 55	III	M0	N2-N3	Positive	Negative	Negative	IDC	Lum B	Alive	NO
TCGA-AN-A0AT-01	¡Ý 55	II	M0	N0-N1	Negative	Negative	Negative	IDC	Basal like	Alive	NO
TCGA-AN-A0FD-01	¡Ý 55	II	M0	N0-N1	Positive	Positive	Positive	IDC	Lum A	Alive	NO
TCGA-AN-A0FF-01	< 55	I	M0	N0-N1	Positive	Positive	Positive	IDC	Lum B	Alive	NO
TCGA-AN-A0FJ-01	¡Ý 55	IV	M0	N2-N3	Positive	Negative	Negative	IDC	Basal like	Alive	Unknown
TCGA-AN-A0FK-01	¡Ý 55	III	M0	N0-N1	Positive	Positive	Positive	IDC	Lum B	Alive	NO
TCGA-AN-A0FL-01	¡Ý 55	II	M0	N0-N1	Negative	Negative	Negative	IDC	Basal like	Alive	NO
TCGA-AN-A0FN-01	¡Ý 55	I	M0	N0-N1	Positive	Positive	Positive	ILC	Lum A	Alive	NO
TCGA-AN-A0FS-01	¡Ý 55	I	M0	N0-N1	Positive	Negative	Negative	ILC	Lum A	Alive	NO
TCGA-AN-A0FT-01	¡Ý 55	II	M0	N0-N1	Positive	Positive	Positive	IDC	Lum A	Alive	NO
TCGA-AN-A0FV-01	¡Ý 55	II	M0	N0-N1	Negative	Negative	Negative	IDC	HER2 enriched	Alive	NO
TCGA-AN-A0FW-01	¡Ý 55	III	M0	N2-N3	Positive	Unknown	Unknown	IDC	Lum A	Alive	NO
TCGA-AN-A0FX-01	< 55	II	M0	N0-N1	Negative	Negative	Negative	IDC	Basal like	Alive	NO
TCGA-AN-A0FY-01	¡Ý 55	I	M0	N0-N1	Positive	Positive	Positive	IDC	Lum B	Alive	NO
TCGA-AN-A0FZ-01	< 55	III	M0	N2-N3	Positive	Negative	Negative	IDC	Lum A	Alive	NO
TCGA-AN-A0G0-01	¡Ý 55	II	M0	N0-N1	Negative	Negative	Negative	IDC	Basal like	Alive	NO
TCGA-AN-A0XL-01	¡Ý 55	II	M0	N0-N1	Positive	Positive	Positive	IDC	Lum A	Alive	NO
TCGA-AN-A0XN-01	¡Ý 55	III	M0	N2-N3	Negative	Positive	Positive	IDC	Lum A	Alive	NO
TCGA-AN-A0XO-01	¡Ý 55	III	M0	N2-N3	Positive	Negative	Negative	IDC	Lum A	Alive	NO
TCGA-AN-A0XP-01	¡Ý 55	III	M0	N2-N3	Positive	Positive	Positive	IDC	Lum A	Alive	NO
TCGA-AN-A0XR-01	¡Ý 55	III	M0	N2-N3	Positive	Negative	Negative	IDC	Lum B	Alive	NO
TCGA-AN-A0XS-01	¡Ý 55	III	M0	N2-N3	Negative	Positive	Positive	IDC	Lum A	Alive	NO
TCGA-AN-A0XT-01	< 55	III	M0	N2-N3	Positive	Negative	Negative	IDC	Lum A	Alive	NO
TCGA-AN-A0XU-01	< 55	II	M0	N0-N1	Negative	Negative	Negative	IDC	Basal like	Alive	NO
TCGA-AN-A0XV-01	¡Ý 55	III	M0	N2-N3	Positive	Positive	Positive	IDC	Lum A	Alive	NO
TCGA-AN-A0XW-01	< 55	III	M0	N2-N3	Positive	Positive	Positive	IDC	Lum B	Alive	NO
TCGA-AO-A03L-01	< 55	III	M0	N2-N3	Positive	Positive	Positive	IDC	HER2 enriched	Alive	NO
TCGA-AO-A03O-01	¡Ý 55	II	M0	N0-N1	Positive	Positive	Positive	IDC	Lum B	Dead	NO
TCGA-AO-A03P-01	< 55	II	M0	N0-N1	Positive	Positive	Positive	IDC	Lum B	Dead	Unknown
TCGA-AO-A03R-01	¡Ý 55	II	M0	N0-N1	Positive	Positive	Positive	IDC	Normal like	Alive	NO
TCGA-AO-A03T-01	< 55	II	M0	N0-N1	Positive	Positive	Positive	IDC	Normal like	Alive	NO
TCGA-AO-A03V-01	< 55	I	M0	N0-N1	Positive	Positive	Positive	IDC	Lum A	Alive	NO
TCGA-AO-A0J2-01	< 55	I	M0	N0-N1	Negative	Negative	Negative	IDC	HER2 enriched	Alive	NO
TCGA-AO-A0J3-01	¡Ý 55	II	M0	N0-N1	Positive	Positive	Positive	Others	Lum B	Alive	NO
TCGA-AO-A0J4-01	< 55	I	M0	N0-N1	Negative	Negative	Negative	IDC	Basal like	Alive	NO
TCGA-AO-A0J5-01	< 55	IV	M1	N0-N1	Positive	Negative	Negative	Others	Unknown	Dead	Unknown
TCGA-AO-A0J6-01	¡Ý 55	II	M0	N0-N1	Negative	Negative	Negative	IDC	Basal like	Alive	NO
TCGA-AO-A0J7-01	¡Ý 55	II	M0	N0-N1	Positive	Positive	Positive	Others	Lum B	Alive	NO
TCGA-AO-A0J8-01	¡Ý 55	II	M0	N0-N1	Positive	Positive	Positive	ILC	Lum A	Alive	NO
TCGA-AO-A0J9-01	¡Ý 55	III	M0	N2-N3	Positive	Positive	Positive	ILC	Lum A	Alive	YES
TCGA-AO-A0JA-01	< 55	III	M0	N2-N3	Positive	Positive	Positive	IDC	Lum A	Alive	YES
TCGA-AO-A0JB-01	< 55	III	M0	N0-N1	Positive	Positive	Positive	IDC	Normal like	Alive	NO
TCGA-AO-A0JC-01	¡Ý 55	II	M0	N0-N1	Positive	Positive	Positive	IDC	Lum B	Alive	NO
TCGA-AO-A0JD-01	¡Ý 55	III	M0	N0-N1	Positive	Positive	Positive	IDC	Lum B	Alive	NO
TCGA-AO-A0JE-01	< 55	III	M0	N2-N3	Negative	Negative	Negative	IDC	HER2 enriched	Alive	Unknown
TCGA-AO-A0JF-01	¡Ý 55	II	M0	N0-N1	Positive	Positive	Positive	IDC	Lum A	Alive	NO
TCGA-AO-A0JG-01	< 55	III	M0	N2-N3	Positive	Positive	Positive	Others	Lum A	Alive	Unknown
TCGA-AO-A0JI-01	¡Ý 55	II	M0	N0-N1	Positive	Negative	Negative	IDC	Lum B	Alive	NO
TCGA-AO-A0JJ-01	< 55	II	M0	N0-N1	Positive	Positive	Positive	ILC	Lum A	Alive	NO
TCGA-AO-A0JL-01	¡Ý 55	III	M0	N2-N3	Negative	Negative	Negative	IDC	Basal like	Alive	NO
TCGA-AO-A0JM-01	< 55	II	M0	N0-N1	Positive	Positive	Positive	IDC	Lum B	Alive	NO
TCGA-AO-A124-01	< 55	II	M0	N0-N1	Negative	Negative	Negative	Others	Basal like	Alive	NO
TCGA-AO-A125-01	¡Ý 55	II	M0	N0-N1	Positive	Positive	Positive	Others	Lum A	Alive	NO
TCGA-AO-A126-01	< 55	II	M0	N0-N1	Positive	Positive	Positive	IDC	Lum A	Alive	YES
TCGA-AO-A128-01	¡Ý 55	II	M0	N0-N1	Negative	Negative	Negative	IDC	Basal like	Alive	NO
TCGA-AO-A129-01	< 55	II	M0	N0-N1	Negative	Negative	Negative	IDC	Basal like	Alive	NO
TCGA-AO-A12A-01	< 55	II	M0	N0-N1	Positive	Positive	Positive	IDC	Lum A	Alive	Unknown
TCGA-AO-A12B-01	¡Ý 55	II	M0	N0-N1	Positive	Positive	Positive	IDC	Lum B	Alive	NO
TCGA-AO-A12C-01	< 55	II	M0	N0-N1	Positive	Positive	Positive	IDC	Lum A	Alive	NO
TCGA-AO-A12D-01	< 55	II	M0	N0-N1	Negative	Negative	Negative	IDC	HER2 enriched	Alive	NO
TCGA-AO-A12E-01	< 55	II	M0	N0-N1	Positive	Positive	Positive	ILC	Lum A	Alive	NO
TCGA-AO-A12F-01	< 55	II	M0	N0-N1	Negative	Negative	Negative	IDC	Basal like	Alive	NO
TCGA-AO-A12G-01	¡Ý 55	II	M0	N0-N1	Positive	Positive	Positive	Others	Lum A	Alive	NO
TCGA-AO-A12H-01	¡Ý 55	II	M0	N0-N1	Positive	Positive	Positive	Others	Lum A	Alive	NO
TCGA-AO-A1KO-01	< 55	II	M0	N0-N1	Positive	Positive	Positive	ILC	Unknown	Alive	NO
TCGA-AO-A1KP-01	¡Ý 55	II	M0	N0-N1	Positive	Positive	Positive	IDC	Unknown	Alive	NO
TCGA-AO-A1KQ-01	¡Ý 55	III	M0	N0-N1	Positive	Positive	Positive	IDC	Unknown	Alive	NO
TCGA-AO-A1KR-01	< 55	II	Unknown	Unknown	Negative	Negative	Negative	IDC	Unknown	Alive	NO
TCGA-AO-A1KS-01	¡Ý 55	II	M0	N0-N1	Positive	Positive	Positive	ILC	Unknown	Alive	NO
TCGA-AO-A1KT-01	¡Ý 55	II	M0	N0-N1	Positive	Positive	Positive	IDC	Unknown	Alive	NO
TCGA-AQ-A04J-01	< 55	II	M0	N0-N1	Negative	Negative	Negative	IDC	Basal like	Alive	NO
TCGA-AQ-A0Y5-01	¡Ý 55	III	M0	N2-N3	Positive	Positive	Positive	IDC	Unknown	Dead	NO
TCGA-AQ-A1H2-01	¡Ý 55	III	M0	N2-N3	Positive	Positive	Positive	IDC	Unknown	Alive	NO
TCGA-AQ-A1H3-01	< 55	III	M0	N2-N3	Positive	Positive	Positive	IDC	Unknown	Alive	NO
TCGA-AQ-A54N-01	< 55	II	Unknown	Unknown	Unknown	Unknown	Unknown	IDC	Unknown	Alive	NO
TCGA-AQ-A54O-01	< 55	II	Unknown	Unknown	Unknown	Unknown	Unknown	IDC	Unknown	Alive	NO
TCGA-AQ-A7U7-01	¡Ý 55	III	Unknown	Unknown	Unknown	Unknown	Unknown	ILC	Unknown	Dead	NO
TCGA-AR-A0TP-01	< 55	II	M0	N0-N1	Positive	Negative	Negative	IDC	Basal like	Alive	NO
TCGA-AR-A0TQ-01	< 55	III	M0	N0-N1	Positive	Negative	Negative	IDC	Lum B	Alive	NO
TCGA-AR-A0TR-01	¡Ý 55	II	M0	N0-N1	Positive	Positive	Positive	IDC	Lum A	Dead	NO
TCGA-AR-A0TS-01	< 55	II	M0	N0-N1	Negative	Negative	Negative	IDC	Basal like	Alive	NO
TCGA-AR-A0TT-01	< 55	III	M0	N2-N3	Positive	Negative	Negative	IDC	Lum B	Alive	NO
TCGA-AR-A0TU-01	< 55	II	M0	N0-N1	Negative	Negative	Negative	IDC	Basal like	Alive	NO
TCGA-AR-A0TV-01	¡Ý 55	II	M0	N0-N1	Positive	Positive	Positive	IDC	Lum B	Alive	NO
TCGA-AR-A0TW-01	< 55	III	M0	N0-N1	Positive	Positive	Positive	IDC	Lum A	Alive	YES
TCGA-AR-A0TX-01	¡Ý 55	II	M0	N0-N1	Positive	Positive	Positive	IDC	HER2 enriched	Alive	NO
TCGA-AR-A0TY-01	< 55	II	M0	N0-N1	Positive	Negative	Negative	IDC	Lum B	Dead	YES
TCGA-AR-A0TZ-01	< 55	III	M0	N2-N3	Positive	Positive	Positive	IDC	Lum B	Dead	YES
TCGA-AR-A0U0-01	¡Ý 55	II	M0	N0-N1	Negative	Negative	Negative	IDC	Basal like	Alive	NO
TCGA-AR-A0U2-01	< 55	III	M0	N2-N3	Positive	Positive	Positive	IDC	Lum B	Dead	YES
TCGA-AR-A0U3-01	¡Ý 55	II	M0	N0-N1	Positive	Positive	Positive	IDC	Lum B	Alive	NO
TCGA-AR-A0U4-01	< 55	II	M0	N0-N1	Negative	Negative	Negative	IDC	Basal like	Alive	NO
TCGA-AR-A1AH-01	< 55	II	M0	N0-N1	Positive	Negative	Negative	IDC	Basal like	Alive	NO
TCGA-AR-A1AI-01	< 55	II	M0	N0-N1	Negative	Negative	Negative	Others	Basal like	Alive	YES
TCGA-AR-A1AJ-01	¡Ý 55	I	M0	N0-N1	Positive	Negative	Negative	IDC	Basal like	Alive	NO
TCGA-AR-A1AK-01	¡Ý 55	I	M0	N0-N1	Positive	Positive	Positive	ILC	Lum A	Alive	NO
TCGA-AR-A1AL-01	¡Ý 55	III	M0	N0-N1	Positive	Positive	Positive	ILC	Lum A	Alive	NO
TCGA-AR-A1AM-01	< 55	III	Unknown	Unknown	Unknown	Unknown	Unknown	ILC	Unknown	Alive	NO
TCGA-AR-A1AN-01	< 55	II	M0	N0-N1	Positive	Positive	Positive	IDC	Lum A	Alive	NO
TCGA-AR-A1AO-01	< 55	II	M0	N0-N1	Positive	Negative	Negative	IDC	Normal like	Alive	NO
TCGA-AR-A1AP-01	¡Ý 55	I	M0	N0-N1	Positive	Positive	Positive	IDC	Lum A	Alive	NO
TCGA-AR-A1AQ-01	< 55	II	M0	N0-N1	Negative	Negative	Negative	IDC	Basal like	Alive	NO
TCGA-AR-A1AR-01	< 55	III	M0	N2-N3	Negative	Negative	Negative	IDC	Basal like	Dead	YES
TCGA-AR-A1AS-01	< 55	II	M0	N0-N1	Positive	Positive	Positive	IDC	Lum A	Alive	NO
TCGA-AR-A1AT-01	¡Ý 55	II	M0	N0-N1	Positive	Positive	Positive	ILC	HER2 enriched	Dead	NO
TCGA-AR-A1AU-01	< 55	III	M0	N2-N3	Positive	Positive	Positive	IDC	Lum A	Alive	NO
TCGA-AR-A1AV-01	¡Ý 55	II	M0	N0-N1	Positive	Positive	Positive	IDC	Lum B	Alive	NO
TCGA-AR-A1AW-01	¡Ý 55	II	M0	N0-N1	Positive	Positive	Positive	IDC	Lum A	Alive	NO
TCGA-AR-A1AX-01	¡Ý 55	I	M0	N0-N1	Positive	Positive	Positive	IDC	Lum A	Alive	NO
TCGA-AR-A1AY-01	¡Ý 55	I	M0	N0-N1	Negative	Negative	Negative	IDC	Basal like	Alive	NO
TCGA-AR-A24H-01	¡Ý 55	II	M0	N0-N1	Positive	Positive	Positive	ILC	Unknown	Alive	NO
TCGA-AR-A24K-01	< 55	II	M0	N0-N1	Positive	Positive	Positive	IDC	Unknown	Alive	NO
TCGA-AR-A24L-01	< 55	II	M0	N0-N1	Positive	Positive	Positive	IDC	Unknown	Dead	YES
TCGA-AR-A24M-01	< 55	III	M0	N2-N3	Positive	Positive	Positive	Others	Unknown	Alive	NO
TCGA-AR-A24N-01	< 55	I	M0	N0-N1	Positive	Positive	Positive	IDC	Unknown	Alive	NO
TCGA-AR-A24O-01	< 55	III	M0	N2-N3	Positive	Positive	Positive	Others	Unknown	Alive	YES
TCGA-AR-A24P-01	< 55	I	M0	N0-N1	Positive	Positive	Positive	IDC	Unknown	Alive	NO
TCGA-AR-A24Q-01	< 55	II	M0	N0-N1	Positive	Negative	Negative	IDC	Unknown	Alive	NO
TCGA-AR-A24R-01	< 55	III	M0	N2-N3	Positive	Positive	Positive	IDC	Unknown	Alive	NO
TCGA-AR-A24S-01	¡Ý 55	I	M0	N0-N1	Positive	Positive	Positive	IDC	Unknown	Alive	NO
TCGA-AR-A24T-01	< 55	III	M0	N2-N3	Positive	Positive	Positive	ILC	Unknown	Alive	NO
TCGA-AR-A24U-01	< 55	II	M0	N0-N1	Negative	Negative	Negative	IDC	Unknown	Alive	NO
TCGA-AR-A24V-01	< 55	II	M0	N0-N1	Positive	Positive	Positive	IDC	Unknown	Alive	NO
TCGA-AR-A24W-01	¡Ý 55	II	Unknown	Unknown	Unknown	Unknown	Unknown	IDC	Unknown	Alive	NO
TCGA-AR-A24X-01	< 55	II	M0	N0-N1	Positive	Positive	Positive	Others	Unknown	Alive	NO
TCGA-AR-A24Z-01	¡Ý 55	II	M0	N0-N1	Positive	Positive	Positive	IDC	Unknown	Alive	NO
TCGA-AR-A250-01	¡Ý 55	II	M0	N0-N1	Positive	Negative	Negative	IDC	Unknown	Alive	NO
TCGA-AR-A251-01	< 55	III	M0	N2-N3	Positive	Negative	Negative	IDC	Unknown	Alive	NO
TCGA-AR-A252-01	< 55	I	M0	N0-N1	Positive	Positive	Positive	IDC	Unknown	Alive	NO
TCGA-AR-A254-01	< 55	III	M0	N2-N3	Positive	Positive	Positive	IDC	Unknown	Alive	NO
TCGA-AR-A255-01	¡Ý 55	I	M0	N0-N1	Positive	Positive	Positive	IDC	Unknown	Alive	NO
TCGA-AR-A256-01	< 55	II	M0	N0-N1	Negative	Negative	Negative	IDC	Unknown	Dead	YES
TCGA-AR-A2LE-01	¡Ý 55	I	Unknown	Unknown	Unknown	Unknown	Unknown	ILC	Unknown	Alive	NO
TCGA-AR-A2LH-01	¡Ý 55	III	Unknown	Unknown	Unknown	Unknown	Unknown	ILC	Unknown	Dead	YES
TCGA-AR-A2LJ-01	< 55	III	Unknown	Unknown	Unknown	Unknown	Unknown	ILC	Unknown	Alive	NO
TCGA-AR-A2LK-01	¡Ý 55	III	Unknown	Unknown	Unknown	Unknown	Unknown	ILC	Unknown	Dead	YES
TCGA-AR-A2LL-01	¡Ý 55	II	Unknown	Unknown	Unknown	Unknown	Unknown	ILC	Unknown	Alive	NO
TCGA-AR-A2LM-01	< 55	II	Unknown	Unknown	Unknown	Unknown	Unknown	ILC	Unknown	Alive	NO
TCGA-AR-A2LN-01	¡Ý 55	II	Unknown	Unknown	Unknown	Unknown	Unknown	ILC	Unknown	Alive	NO
TCGA-AR-A2LO-01	< 55	II	Unknown	Unknown	Unknown	Unknown	Unknown	ILC	Unknown	Alive	NO
TCGA-AR-A2LQ-01	¡Ý 55	II	Unknown	Unknown	Unknown	Unknown	Unknown	ILC	Unknown	Alive	NO
TCGA-AR-A2LR-01	< 55	I	Unknown	Unknown	Unknown	Unknown	Unknown	Others	Unknown	Alive	NO
TCGA-AR-A5QM-01	¡Ý 55	II	Unknown	Unknown	Unknown	Unknown	Unknown	ILC	Unknown	Alive	Unknown
TCGA-AR-A5QN-01	¡Ý 55	III	Unknown	Unknown	Unknown	Unknown	Unknown	ILC	Unknown	Alive	Unknown
TCGA-AR-A5QP-01	< 55	II	Unknown	Unknown	Unknown	Unknown	Unknown	ILC	Unknown	Alive	Unknown
TCGA-AR-A5QQ-01	¡Ý 55	III	Unknown	Unknown	Unknown	Unknown	Unknown	Others	Unknown	Dead	Unknown
TCGA-B6-A0I1-01	¡Ý 55	II	Unknown	Unknown	Unknown	Unknown	Unknown	IDC	Unknown	Dead	YES
TCGA-B6-A0I2-01	< 55	I	M0	N0-N1	Unknown	Unknown	Unknown	IDC	Basal like	Alive	Unknown
TCGA-B6-A0I5-01	< 55	II	M0	N0-N1	Positive	Positive	Positive	IDC	Lum A	Alive	NO
TCGA-B6-A0I6-01	< 55	II	M0	N0-N1	Negative	Negative	Negative	IDC	Basal like	Dead	YES
TCGA-B6-A0I8-01	< 55	Unknown	M0	N0-N1	Unknown	Unknown	Unknown	IDC	Lum A	Dead	Unknown
TCGA-B6-A0I9-01	¡Ý 55	IV	M1	N0-N1	Unknown	Positive	Positive	IDC	HER2 enriched	Dead	Unknown
TCGA-B6-A0IA-01	< 55	II	M0	N0-N1	Positive	Positive	Positive	Others	Lum A	Alive	NO
TCGA-B6-A0IB-01	¡Ý 55	IV	M1	N2-N3	Positive	Positive	Positive	IDC	Lum B	Dead	Unknown
TCGA-B6-A0IC-01	¡Ý 55	Unknown	Unknown	N0-N1	Positive	Positive	Positive	Others	Lum B	Dead	NO
TCGA-B6-A0IE-01	< 55	III	M0	N0-N1	Negative	Negative	Negative	Others	Normal like	Dead	YES
TCGA-B6-A0IG-01	< 55	II	M0	N0-N1	Positive	Positive	Positive	IDC	Lum A	Dead	Unknown
TCGA-B6-A0IH-01	¡Ý 55	III	M0	N0-N1	Positive	Positive	Positive	ILC	Lum A	Dead	NO
TCGA-B6-A0IJ-01	< 55	II	M0	N0-N1	Positive	Positive	Positive	IDC	Basal like	Alive	NO
TCGA-B6-A0IK-01	¡Ý 55	III	M0	N0-N1	Negative	Negative	Negative	IDC	HER2 enriched	Dead	YES
TCGA-B6-A0IM-01	¡Ý 55	II	M0	N0-N1	Positive	Positive	Positive	Others	Lum B	Dead	NO
TCGA-B6-A0IN-01	< 55	Unknown	Unknown	N0-N1	Positive	Negative	Negative	Others	Lum A	Dead	YES
TCGA-B6-A0IO-01	¡Ý 55	II	M0	N0-N1	Positive	Unknown	Unknown	IDC	Lum A	Alive	NO
TCGA-B6-A0IP-01	¡Ý 55	I	M0	N0-N1	Positive	Positive	Positive	ILC	Lum A	Dead	NO
TCGA-B6-A0IQ-01	< 55	III	M0	N0-N1	Negative	Negative	Negative	IDC	Basal like	Alive	NO
TCGA-B6-A0RE-01	¡Ý 55	Unknown	M0	N0-N1	Negative	Negative	Negative	IDC	Basal like	Alive	NO
TCGA-B6-A0RG-01	< 55	II	M0	N0-N1	Negative	Negative	Negative	IDC	Lum A	Alive	NO
TCGA-B6-A0RH-01	< 55	II	M0	N0-N1	Positive	Positive	Positive	IDC	HER2 enriched	Dead	YES
TCGA-B6-A0RI-01	< 55	III	M0	N0-N1	Positive	Positive	Positive	IDC	Lum A	Alive	YES
TCGA-B6-A0RL-01	¡Ý 55	II	M0	N0-N1	Positive	Positive	Positive	IDC	Lum B	Dead	NO
TCGA-B6-A0RM-01	¡Ý 55	Unknown	Unknown	N0-N1	Positive	Positive	Positive	IDC	Lum A	Dead	Unknown
TCGA-B6-A0RN-01	¡Ý 55	I	M0	N0-N1	Negative	Negative	Negative	IDC	Lum A	Alive	NO
TCGA-B6-A0RO-01	¡Ý 55	III	M0	N0-N1	Positive	Positive	Positive	IDC	Lum A	Alive	NO
TCGA-B6-A0RQ-01	¡Ý 55	II	M0	N0-N1	Positive	Positive	Positive	ILC	Lum A	Dead	NO
TCGA-B6-A0RS-01	< 55	II	M0	N0-N1	Negative	Negative	Negative	IDC	HER2 enriched	Dead	YES
TCGA-B6-A0RT-01	< 55	III	M0	N0-N1	Negative	Negative	Negative	IDC	Basal like	Alive	Unknown
TCGA-B6-A0RU-01	< 55	I	M0	N0-N1	Negative	Negative	Negative	Others	Basal like	Alive	YES
TCGA-B6-A0RV-01	< 55	III	M0	N2-N3	Positive	Positive	Positive	Others	Lum A	Alive	NO
TCGA-B6-A0WS-01	¡Ý 55	Unknown	M0	N0-N1	Positive	Positive	Positive	IDC	Lum A	Dead	Unknown
TCGA-B6-A0WT-01	¡Ý 55	II	M0	N0-N1	Positive	Positive	Positive	IDC	Lum A	Alive	YES
TCGA-B6-A0WV-01	¡Ý 55	II	M0	N0-N1	Positive	Positive	Positive	IDC	Lum B	Dead	NO
TCGA-B6-A0WW-01	¡Ý 55	Unknown	Unknown	N0-N1	Positive	Positive	Positive	IDC	Lum B	Dead	YES
TCGA-B6-A0WX-01	< 55	III	M0	N0-N1	Negative	Negative	Negative	Others	Basal like	Dead	YES
TCGA-B6-A0WY-01	< 55	III	M0	N0-N1	Positive	Negative	Negative	IDC	Lum A	Dead	YES
TCGA-B6-A0WZ-01	< 55	II	M0	N0-N1	Positive	Positive	Positive	IDC	Lum A	Alive	NO
TCGA-B6-A0X0-01	< 55	I	M0	N0-N1	Positive	Positive	Positive	Others	Lum A	Dead	NO
TCGA-B6-A0X1-01	< 55	II	M1	N2-N3	Negative	Negative	Negative	IDC	Basal like	Dead	YES
TCGA-B6-A0X4-01	¡Ý 55	II	M0	N0-N1	Positive	Positive	Positive	IDC	Lum A	Dead	YES
TCGA-B6-A0X5-01	¡Ý 55	II	M0	N0-N1	Positive	Positive	Positive	IDC	Lum B	Dead	YES
TCGA-B6-A0X7-01	¡Ý 55	Unknown	Unknown	N0-N1	Positive	Positive	Positive	Others	Lum A	Dead	Unknown
TCGA-B6-A1KF-01	¡Ý 55	II	M0	N0-N1	Negative	Negative	Negative	IDC	Unknown	Alive	NO
TCGA-B6-A1KI-01	¡Ý 55	I	M0	N0-N1	Positive	Positive	Positive	IDC	Unknown	Alive	NO
TCGA-B6-A1KN-01	¡Ý 55	III	M0	N0-N1	Negative	Negative	Negative	IDC	Unknown	Alive	NO
TCGA-B6-A2IU-01	¡Ý 55	II	Unknown	Unknown	Unknown	Unknown	Unknown	ILC	Unknown	Alive	NO
TCGA-B6-A3ZX-01	< 55	IV	Unknown	Unknown	Unknown	Unknown	Unknown	Others	Unknown	Dead	Unknown
TCGA-B6-A400-01	< 55	III	Unknown	Unknown	Unknown	Unknown	Unknown	IDC	Unknown	Alive	NO
TCGA-B6-A401-01	< 55	II	Unknown	Unknown	Unknown	Unknown	Unknown	IDC	Unknown	Alive	NO
TCGA-B6-A402-01	< 55	I	Unknown	Unknown	Unknown	Unknown	Unknown	IDC	Unknown	Alive	YES
TCGA-B6-A408-01	¡Ý 55	III	Unknown	Unknown	Unknown	Unknown	Unknown	Others	Unknown	Alive	NO
TCGA-B6-A409-01	< 55	III	Unknown	Unknown	Unknown	Unknown	Unknown	IDC	Unknown	Dead	YES
TCGA-B6-A40B-01	¡Ý 55	I	Unknown	Unknown	Unknown	Unknown	Unknown	ILC	Unknown	Alive	NO
TCGA-B6-A40C-01	< 55	II	Unknown	Unknown	Unknown	Unknown	Unknown	ILC	Unknown	Alive	NO
TCGA-BH-A0AU-01	< 55	II	M0	N0-N1	Positive	Positive	Positive	IDC	Lum B	Alive	NO
TCGA-BH-A0AV-01	< 55	I	M0	N0-N1	Negative	Negative	Negative	IDC	Basal like	Alive	NO
TCGA-BH-A0AW-01	¡Ý 55	II	M0	N0-N1	Positive	Negative	Negative	IDC	HER2 enriched	Alive	NO
TCGA-BH-A0AY-01	¡Ý 55	II	M0	N0-N1	Positive	Positive	Positive	IDC	Lum B	Alive	NO
TCGA-BH-A0AZ-01	< 55	III	M0	N0-N1	Positive	Positive	Positive	IDC	Lum A	Alive	NO
TCGA-BH-A0B0-01	¡Ý 55	I	M0	N0-N1	Positive	Positive	Positive	IDC	Lum A	Alive	NO
TCGA-BH-A0B1-01	¡Ý 55	II	M0	N0-N1	Positive	Positive	Positive	IDC	Lum A	Alive	NO
TCGA-BH-A0B3-01	< 55	II	M0	N0-N1	Negative	Negative	Negative	IDC	Basal like	Alive	NO
TCGA-BH-A0B4-01	¡Ý 55	III	M0	N2-N3	Positive	Positive	Positive	IDC	Lum A	Alive	NO
TCGA-BH-A0B5-01	< 55	III	M0	N2-N3	Positive	Positive	Positive	ILC	Lum B	Alive	Unknown
TCGA-BH-A0B6-01	< 55	I	Unknown	Unknown	Unknown	Unknown	Unknown	IDC	Unknown	Alive	NO
TCGA-BH-A0B7-01	< 55	II	M0	N0-N1	Positive	Positive	Positive	IDC	HER2 enriched	Alive	NO
TCGA-BH-A0B8-01	¡Ý 55	I	M0	N0-N1	Positive	Positive	Positive	IDC	Lum A	Alive	NO
TCGA-BH-A0B9-01	< 55	I	M0	N0-N1	Negative	Negative	Negative	IDC	Basal like	Alive	NO
TCGA-BH-A0BA-01	< 55	III	M0	N2-N3	Positive	Positive	Positive	Others	Lum A	Alive	NO
TCGA-BH-A0BC-01	¡Ý 55	III	M0	N2-N3	Positive	Positive	Positive	IDC	Lum A	Alive	NO
TCGA-BH-A0BD-01	< 55	II	M0	N0-N1	Positive	Positive	Positive	IDC	Lum B	Alive	NO
TCGA-BH-A0BF-01	¡Ý 55	II	M0	N0-N1	Positive	Positive	Positive	IDC	Lum B	Dead	NO
TCGA-BH-A0BG-01	¡Ý 55	I	M0	N0-N1	Negative	Negative	Negative	IDC	Basal like	Alive	NO
TCGA-BH-A0BJ-01	< 55	II	M0	N0-N1	Positive	Positive	Positive	IDC	Lum A	Alive	NO
TCGA-BH-A0BL-01	< 55	I	M0	N0-N1	Negative	Negative	Negative	IDC	Basal like	Alive	NO
TCGA-BH-A0BM-01	< 55	II	M0	N0-N1	Positive	Negative	Negative	IDC	Lum A	Alive	NO
TCGA-BH-A0BO-01	< 55	I	M0	N0-N1	Positive	Positive	Positive	IDC	Lum A	Alive	NO
TCGA-BH-A0BP-01	¡Ý 55	I	M0	N0-N1	Positive	Positive	Positive	IDC	Lum A	Dead	NO
TCGA-BH-A0BQ-01	< 55	I	M0	N0-N1	Positive	Positive	Positive	IDC	Lum A	Alive	YES
TCGA-BH-A0BR-01	¡Ý 55	I	M0	N0-N1	Positive	Positive	Positive	IDC	Lum A	Alive	NO
TCGA-BH-A0BT-01	¡Ý 55	II	M0	N0-N1	Positive	Positive	Positive	IDC	Lum A	Alive	NO
TCGA-BH-A0BV-01	¡Ý 55	II	M0	N0-N1	Positive	Positive	Positive	IDC	Lum A	Alive	NO
TCGA-BH-A0BW-01	¡Ý 55	I	M0	N0-N1	Negative	Negative	Negative	IDC	Basal like	Alive	NO
TCGA-BH-A0BZ-01	¡Ý 55	III	M0	N0-N1	Positive	Positive	Positive	IDC	Lum B	Alive	NO
TCGA-BH-A0C0-01	¡Ý 55	II	M0	N0-N1	Positive	Positive	Positive	IDC	Lum B	Alive	NO
TCGA-BH-A0C3-01	< 55	I	M0	N0-N1	Positive	Negative	Negative	Others	Lum B	Alive	YES
TCGA-BH-A0DD-01	¡Ý 55	II	M0	N0-N1	Positive	Positive	Positive	IDC	Lum B	Alive	NO
TCGA-BH-A0DE-01	¡Ý 55	II	M0	N0-N1	Positive	Positive	Positive	IDC	Lum A	Alive	NO
TCGA-BH-A0DG-01	< 55	II	M0	N0-N1	Positive	Negative	Negative	IDC	Lum A	Alive	NO
TCGA-BH-A0DH-01	¡Ý 55	II	M0	N0-N1	Positive	Positive	Positive	IDC	Lum A	Alive	NO
TCGA-BH-A0DI-01	¡Ý 55	II	M0	N0-N1	Positive	Positive	Positive	IDC	Lum A	Alive	NO
TCGA-BH-A0DK-01	< 55	II	M0	N0-N1	Positive	Positive	Positive	IDC	Lum A	Alive	NO
TCGA-BH-A0DL-01	¡Ý 55	II	M0	N0-N1	Positive	Negative	Negative	Others	Basal like	Alive	NO
TCGA-BH-A0DP-01	¡Ý 55	II	M0	N0-N1	Positive	Positive	Positive	ILC	Lum A	Alive	NO
TCGA-BH-A0DQ-01	< 55	II	M0	N0-N1	Positive	Positive	Positive	IDC	Lum A	Alive	NO
TCGA-BH-A0DS-01	¡Ý 55	III	M0	N2-N3	Positive	Positive	Positive	IDC	Lum A	Alive	NO
TCGA-BH-A0DT-01	< 55	II	M0	N0-N1	Positive	Positive	Positive	IDC	Lum A	Alive	NO
TCGA-BH-A0DV-01	< 55	III	M0	N2-N3	Positive	Positive	Positive	IDC	Unknown	Alive	NO
TCGA-BH-A0DX-01	¡Ý 55	I	M0	N0-N1	Positive	Positive	Positive	IDC	Lum A	Alive	NO
TCGA-BH-A0DZ-01	< 55	II	M0	N0-N1	Positive	Positive	Positive	IDC	HER2 enriched	Alive	NO
TCGA-BH-A0E0-01	< 55	III	M0	N2-N3	Negative	Negative	Negative	IDC	Basal like	Alive	NO
TCGA-BH-A0E1-01	< 55	II	M0	N0-N1	Positive	Positive	Positive	IDC	Lum A	Alive	NO
TCGA-BH-A0E2-01	< 55	III	M0	N2-N3	Positive	Positive	Positive	IDC	Lum A	Alive	NO
TCGA-BH-A0E6-01	¡Ý 55	I	M0	N0-N1	Negative	Negative	Negative	IDC	Basal like	Alive	NO
TCGA-BH-A0E7-01	¡Ý 55	II	M0	N0-N1	Positive	Positive	Positive	IDC	Lum A	Alive	NO
TCGA-BH-A0EA-01	¡Ý 55	II	M0	N0-N1	Positive	Positive	Positive	IDC	Lum A	Dead	NO
TCGA-BH-A0EB-01	¡Ý 55	I	M0	N0-N1	Positive	Positive	Positive	IDC	Lum A	Alive	NO
TCGA-BH-A0EE-01	¡Ý 55	II	M0	N0-N1	Negative	Negative	Negative	IDC	HER2 enriched	Alive	NO
TCGA-BH-A0EI-01	< 55	II	M0	N0-N1	Positive	Positive	Positive	IDC	Lum A	Alive	NO
TCGA-BH-A0GY-01	¡Ý 55	II	M0	N0-N1	Positive	Positive	Positive	IDC	Lum A	Alive	NO
TCGA-BH-A0GZ-01	¡Ý 55	II	M0	N0-N1	Positive	Positive	Positive	IDC	Lum A	Alive	NO
TCGA-BH-A0H0-01	¡Ý 55	I	M0	N0-N1	Positive	Positive	Positive	IDC	Lum B	Alive	NO
TCGA-BH-A0H3-01	< 55	I	M0	N0-N1	Positive	Positive	Positive	IDC	Lum A	Alive	NO
TCGA-BH-A0H5-01	< 55	I	M0	N0-N1	Positive	Positive	Positive	IDC	Lum A	Alive	NO
TCGA-BH-A0H6-01	¡Ý 55	I	M0	N0-N1	Positive	Positive	Positive	IDC	Lum A	Alive	NO
TCGA-BH-A0H7-01	¡Ý 55	III	M0	N2-N3	Positive	Positive	Positive	IDC	Lum A	Alive	NO
TCGA-BH-A0H9-01	¡Ý 55	II	M0	N0-N1	Positive	Positive	Positive	IDC	Lum A	Alive	NO
TCGA-BH-A0HA-01	< 55	I	M0	N0-N1	Positive	Positive	Positive	IDC	Lum A	Alive	NO
TCGA-BH-A0HB-01	¡Ý 55	I	M0	N0-N1	Positive	Positive	Positive	IDC	Lum A	Alive	NO
TCGA-BH-A0HF-01	¡Ý 55	I	M0	N0-N1	Positive	Positive	Positive	IDC	Lum A	Alive	NO
TCGA-BH-A0HI-01	¡Ý 55	I	M0	N0-N1	Positive	Positive	Positive	IDC	Lum A	Alive	NO
TCGA-BH-A0HK-01	¡Ý 55	II	M0	N0-N1	Positive	Negative	Negative	IDC	Lum A	Alive	NO
TCGA-BH-A0HL-01	¡Ý 55	II	M0	N0-N1	Positive	Positive	Positive	IDC	Basal like	Alive	NO
TCGA-BH-A0HN-01	¡Ý 55	I	M0	N0-N1	Positive	Positive	Positive	IDC	Basal like	Alive	NO
TCGA-BH-A0HO-01	< 55	II	M0	N0-N1	Positive	Positive	Positive	IDC	Lum A	Alive	NO
TCGA-BH-A0HP-01	¡Ý 55	III	M0	N2-N3	Positive	Negative	Negative	ILC	Lum A	Alive	NO
TCGA-BH-A0HQ-01	¡Ý 55	II	M0	N0-N1	Positive	Positive	Positive	IDC	Lum A	Alive	NO
TCGA-BH-A0HU-01	< 55	I	M0	N0-N1	Positive	Positive	Positive	IDC	Lum B	Alive	NO
TCGA-BH-A0HW-01	¡Ý 55	I	M0	N0-N1	Positive	Negative	Negative	IDC	Lum B	Alive	NO
TCGA-BH-A0HX-01	< 55	II	M0	N0-N1	Positive	Positive	Positive	IDC	Lum A	Alive	NO
TCGA-BH-A0HY-01	¡Ý 55	I	M0	N0-N1	Positive	Negative	Negative	IDC	HER2 enriched	Alive	NO
TCGA-BH-A0RX-01	¡Ý 55	II	M0	N0-N1	Negative	Negative	Negative	IDC	Basal like	Alive	NO
TCGA-BH-A0W3-01	¡Ý 55	II	M0	N0-N1	Positive	Positive	Positive	IDC	Lum B	Alive	Unknown
TCGA-BH-A0W4-01	< 55	II	M0	N0-N1	Positive	Positive	Positive	IDC	Lum A	Alive	Unknown
TCGA-BH-A0W5-01	¡Ý 55	II	M0	N0-N1	Positive	Positive	Positive	IDC	Lum A	Alive	NO
TCGA-BH-A0W7-01	< 55	I	M0	N0-N1	Positive	Positive	Positive	IDC	Lum A	Alive	NO
TCGA-BH-A0WA-01	¡Ý 55	I	M0	N0-N1	Negative	Negative	Negative	Unknown	Basal like	Alive	NO
TCGA-BH-A18F-01	< 55	II	M0	N0-N1	Positive	Positive	Positive	IDC	Lum B	Alive	NO
TCGA-BH-A18G-01	¡Ý 55	I	M0	N0-N1	Negative	Negative	Negative	IDC	Basal like	Alive	NO
TCGA-BH-A18H-01	¡Ý 55	I	M0	N0-N1	Positive	Positive	Positive	IDC	Lum A	Alive	NO
TCGA-BH-A18I-01	< 55	II	M0	N0-N1	Positive	Positive	Positive	IDC	Lum A	Alive	NO
TCGA-BH-A18J-01	¡Ý 55	IV	M1	N2-N3	Positive	Positive	Positive	IDC	Lum B	Dead	Unknown
TCGA-BH-A18K-01	< 55	I	M0	N0-N1	Positive	Positive	Positive	IDC	Basal like	Dead	Unknown
TCGA-BH-A18L-01	< 55	III	M0	N0-N1	Positive	Positive	Positive	IDC	Lum B	Dead	NO
TCGA-BH-A18M-01	< 55	III	M0	N0-N1	Positive	Positive	Positive	IDC	Lum A	Dead	NO
TCGA-BH-A18N-01	¡Ý 55	II	M0	N0-N1	Positive	Positive	Positive	IDC	Lum A	Dead	NO
TCGA-BH-A18P-01	¡Ý 55	I	M0	N0-N1	Positive	Negative	Negative	IDC	HER2 enriched	Dead	Unknown
TCGA-BH-A18Q-01	¡Ý 55	II	M0	N0-N1	Negative	Negative	Negative	IDC	Basal like	Dead	NO
TCGA-BH-A18R-01	< 55	II	M0	N0-N1	Unknown	Negative	Negative	IDC	HER2 enriched	Dead	NO
TCGA-BH-A18S-01	¡Ý 55	I	M0	N0-N1	Positive	Positive	Positive	Others	Lum A	Dead	NO
TCGA-BH-A18T-01	¡Ý 55	II	M0	N0-N1	Negative	Negative	Negative	IDC	Lum A	Dead	Unknown
TCGA-BH-A18U-01	¡Ý 55	III	M0	N2-N3	Positive	Positive	Positive	IDC	Lum B	Dead	NO
TCGA-BH-A18V-01	< 55	II	M0	N0-N1	Negative	Negative	Negative	IDC	Basal like	Dead	NO
TCGA-BH-A1EN-01	¡Ý 55	II	M0	N0-N1	Negative	Negative	Negative	IDC	Unknown	Dead	NO
TCGA-BH-A1EO-01	¡Ý 55	II	M0	N0-N1	Positive	Positive	Positive	Others	Lum A	Dead	Unknown
TCGA-BH-A1ES-01	< 55	II	M0	N0-N1	Positive	Positive	Positive	IDC	Lum A	Dead	Unknown
TCGA-BH-A1ET-01	¡Ý 55	I	M0	N0-N1	Positive	Positive	Positive	IDC	Lum A	Dead	Unknown
TCGA-BH-A1EU-01	¡Ý 55	I	M0	N0-N1	Positive	Positive	Positive	IDC	Lum A	Dead	Unknown
TCGA-BH-A1EV-01	< 55	III	Unknown	Unknown	Positive	Positive	Positive	IDC	HER2 enriched	Dead	Unknown
TCGA-BH-A1EW-01	< 55	II	M0	N0-N1	Negative	Negative	Negative	IDC	Lum B	Dead	Unknown
TCGA-BH-A1EX-01	¡Ý 55	II	M0	N0-N1	Positive	Positive	Positive	IDC	Unknown	Dead	Unknown
TCGA-BH-A1EY-01	¡Ý 55	II	M0	N0-N1	Positive	Positive	Positive	IDC	Unknown	Dead	Unknown
TCGA-BH-A1F0-01	¡Ý 55	II	M0	N0-N1	Negative	Unknown	Unknown	IDC	Basal like	Dead	Unknown
TCGA-BH-A1F2-01	< 55	III	M0	N0-N1	Positive	Positive	Positive	IDC	Unknown	Dead	Unknown
TCGA-BH-A1F5-01	¡Ý 55	II	Unknown	Unknown	Positive	Positive	Positive	IDC	Unknown	Dead	Unknown
TCGA-BH-A1F8-01	¡Ý 55	III	M0	N2-N3	Positive	Positive	Positive	IDC	Unknown	Dead	Unknown
TCGA-BH-A1FB-01	¡Ý 55	II	M0	N0-N1	Positive	Positive	Positive	IDC	Unknown	Dead	Unknown
TCGA-BH-A1FC-01	¡Ý 55	II	M0	N0-N1	Negative	Negative	Negative	Others	Unknown	Dead	Unknown
TCGA-BH-A1FD-01	¡Ý 55	I	M0	N0-N1	Positive	Positive	Positive	IDC	Unknown	Dead	Unknown
TCGA-BH-A1FE-01	< 55	II	M0	N0-N1	Positive	Positive	Positive	IDC	Unknown	Dead	Unknown
TCGA-BH-A1FG-01	¡Ý 55	I	M0	N0-N1	Positive	Positive	Positive	IDC	Unknown	Dead	Unknown
TCGA-BH-A1FH-01	< 55	IV	M1	N0-N1	Positive	Negative	Negative	IDC	Unknown	Dead	Unknown
TCGA-BH-A1FJ-01	¡Ý 55	III	M0	N0-N1	Negative	Positive	Positive	IDC	Unknown	Dead	Unknown
TCGA-BH-A1FL-01	¡Ý 55	II	M0	N0-N1	Positive	Positive	Positive	IDC	Unknown	Dead	Unknown
TCGA-BH-A1FM-01	< 55	III	M0	N2-N3	Positive	Negative	Negative	IDC	Unknown	Dead	Unknown
TCGA-BH-A1FN-01	< 55	II	M0	N0-N1	Positive	Positive	Positive	IDC	Unknown	Dead	Unknown
TCGA-BH-A1FR-01	¡Ý 55	III	M0	N0-N1	Positive	Positive	Positive	Others	Unknown	Dead	Unknown
TCGA-BH-A1FU-01	< 55	I	M0	N0-N1	Negative	Negative	Negative	IDC	Unknown	Dead	Unknown
TCGA-BH-A201-01	¡Ý 55	I	Unknown	Unknown	Positive	Positive	Positive	IDC	Unknown	Alive	Unknown
TCGA-BH-A202-01	¡Ý 55	II	Unknown	Unknown	Positive	Positive	Positive	IDC	Unknown	Alive	Unknown
TCGA-BH-A203-01	¡Ý 55	II	Unknown	Unknown	Unknown	Unknown	Unknown	IDC	Unknown	Dead	Unknown
TCGA-BH-A204-01	¡Ý 55	II	Unknown	Unknown	Unknown	Unknown	Unknown	IDC	Unknown	Dead	Unknown
TCGA-BH-A208-01	< 55	II	Unknown	Unknown	Unknown	Unknown	Unknown	IDC	Unknown	Dead	Unknown
TCGA-BH-A209-01	¡Ý 55	I	Unknown	Unknown	Positive	Positive	Positive	Others	Unknown	Dead	Unknown
TCGA-BH-A28O-01	< 55	III	Unknown	Unknown	Unknown	Unknown	Unknown	ILC	Unknown	Alive	NO
TCGA-BH-A28Q-01	< 55	II	Unknown	Unknown	Positive	Positive	Positive	ILC	Unknown	Alive	Unknown
TCGA-BH-A2L8-01	< 55	II	Unknown	Unknown	Unknown	Unknown	Unknown	ILC	Unknown	Alive	NO
TCGA-BH-A42T-01	¡Ý 55	II	Unknown	Unknown	Unknown	Unknown	Unknown	ILC	Unknown	Dead	NO
TCGA-BH-A42U-01	¡Ý 55	II	Unknown	Unknown	Unknown	Unknown	Unknown	ILC	Unknown	Alive	NO
TCGA-BH-A42V-01	< 55	I	Unknown	Unknown	Unknown	Unknown	Unknown	IDC	Unknown	Alive	NO
TCGA-BH-A5IZ-01	< 55	II	Unknown	Unknown	Unknown	Unknown	Unknown	IDC	Unknown	Alive	NO
TCGA-BH-A5J0-01	¡Ý 55	I	Unknown	Unknown	Unknown	Unknown	Unknown	IDC	Unknown	Alive	NO
TCGA-BH-A6R8-01	< 55	II	Unknown	Unknown	Unknown	Unknown	Unknown	IDC	Unknown	Alive	NO
TCGA-BH-A6R9-01	¡Ý 55	II	Unknown	Unknown	Unknown	Unknown	Unknown	Others	Unknown	Alive	NO
TCGA-BH-A8FY-01	¡Ý 55	I	Unknown	Unknown	Unknown	Unknown	Unknown	ILC	Unknown	Dead	NO
TCGA-BH-A8FZ-01	¡Ý 55	I	Unknown	Unknown	Unknown	Unknown	Unknown	ILC	Unknown	Alive	NO
TCGA-BH-A8G0-01	< 55	II	Unknown	Unknown	Unknown	Unknown	Unknown	ILC	Unknown	Alive	NO
TCGA-BH-AB28-01	< 55	III	Unknown	Unknown	Unknown	Unknown	Unknown	ILC	Unknown	Alive	NO
TCGA-C8-A12L-01	¡Ý 55	II	M0	N0-N1	Negative	Negative	Negative	IDC	HER2 enriched	Alive	NO
TCGA-C8-A12M-01	¡Ý 55	II	M0	N0-N1	Positive	Negative	Negative	IDC	Lum B	Alive	NO
TCGA-C8-A12N-01	¡Ý 55	II	M0	N0-N1	Positive	Positive	Positive	IDC	Lum A	Alive	NO
TCGA-C8-A12O-01	< 55	II	M0	N0-N1	Positive	Positive	Positive	IDC	Lum A	Alive	NO
TCGA-C8-A12P-01	¡Ý 55	II	M0	N0-N1	Negative	Negative	Negative	IDC	HER2 enriched	Alive	NO
TCGA-C8-A12Q-01	¡Ý 55	III	M0	N2-N3	Negative	Negative	Negative	IDC	HER2 enriched	Dead	Unknown
TCGA-C8-A12U-01	< 55	II	M0	N0-N1	Positive	Positive	Positive	IDC	Lum B	Alive	NO
TCGA-C8-A12V-01	¡Ý 55	II	M0	N0-N1	Negative	Negative	Negative	IDC	Basal like	Alive	Unknown
TCGA-C8-A12W-01	< 55	III	M0	N0-N1	Positive	Positive	Positive	IDC	Lum B	Alive	NO
TCGA-C8-A12X-01	¡Ý 55	II	M0	N0-N1	Positive	Positive	Positive	Others	Lum B	Alive	NO
TCGA-C8-A12Y-01	< 55	II	M0	N0-N1	Unknown	Unknown	Unknown	IDC	Lum A	Alive	NO
TCGA-C8-A12Z-01	< 55	II	M0	N0-N1	Negative	Negative	Negative	IDC	HER2 enriched	Alive	NO
TCGA-C8-A130-01	< 55	III	M0	N2-N3	Positive	Positive	Positive	IDC	HER2 enriched	Alive	NO
TCGA-C8-A131-01	¡Ý 55	III	M0	N2-N3	Negative	Negative	Negative	IDC	Basal like	Alive	NO
TCGA-C8-A132-01	¡Ý 55	II	M0	N0-N1	Positive	Positive	Positive	IDC	Lum A	Alive	NO
TCGA-C8-A134-01	< 55	II	M0	N0-N1	Negative	Negative	Negative	IDC	Basal like	Alive	NO
TCGA-C8-A135-01	¡Ý 55	II	M0	N0-N1	Negative	Negative	Negative	IDC	HER2 enriched	Alive	NO
TCGA-C8-A137-01	< 55	II	M0	N0-N1	Negative	Negative	Negative	IDC	HER2 enriched	Alive	YES
TCGA-C8-A138-01	< 55	III	M0	N2-N3	Positive	Negative	Negative	IDC	HER2 enriched	Alive	NO
TCGA-C8-A1HE-01	¡Ý 55	II	M0	N0-N1	Positive	Positive	Positive	IDC	Unknown	Alive	NO
TCGA-C8-A1HF-01	< 55	II	M0	N0-N1	Negative	Positive	Positive	IDC	HER2 enriched	Alive	NO
TCGA-C8-A1HG-01	< 55	II	M0	N0-N1	Positive	Positive	Positive	IDC	Lum B	Alive	NO
TCGA-C8-A1HI-01	< 55	III	M0	N2-N3	Positive	Positive	Positive	IDC	Lum A	Alive	NO
TCGA-C8-A1HJ-01	< 55	II	M0	N0-N1	Negative	Negative	Negative	IDC	Unknown	Alive	NO
TCGA-C8-A1HK-01	< 55	II	M0	N0-N1	Negative	Negative	Negative	IDC	Unknown	Alive	NO
TCGA-C8-A1HL-01	< 55	III	M0	N0-N1	Positive	Negative	Negative	Others	Lum B	Alive	NO
TCGA-C8-A1HM-01	¡Ý 55	II	M0	N0-N1	Positive	Positive	Positive	IDC	Lum B	Alive	NO
TCGA-C8-A1HN-01	¡Ý 55	II	M0	N0-N1	Positive	Positive	Positive	IDC	Lum B	Alive	NO
TCGA-C8-A1HO-01	< 55	III	M0	N2-N3	Positive	Positive	Positive	IDC	Unknown	Alive	NO
TCGA-C8-A26V-01	< 55	III	M0	N2-N3	Positive	Positive	Positive	IDC	Unknown	Alive	NO
TCGA-C8-A26W-01	¡Ý 55	II	M0	N0-N1	Positive	Positive	Positive	IDC	Unknown	Alive	NO
TCGA-C8-A26X-01	¡Ý 55	II	M0	N0-N1	Negative	Negative	Negative	IDC	Unknown	Alive	NO
TCGA-C8-A26Y-01	¡Ý 55	II	M0	N0-N1	Negative	Negative	Negative	IDC	Unknown	Alive	NO
TCGA-C8-A26Z-01	¡Ý 55	II	M0	N0-N1	Positive	Positive	Positive	IDC	Unknown	Alive	NO
TCGA-C8-A273-01	< 55	II	M0	N0-N1	Positive	Positive	Positive	IDC	Unknown	Alive	NO
TCGA-C8-A274-01	¡Ý 55	II	M0	N0-N1	Positive	Positive	Positive	IDC	Unknown	Alive	NO
TCGA-C8-A275-01	¡Ý 55	II	M0	N0-N1	Unknown	Unknown	Unknown	IDC	Unknown	Alive	NO
TCGA-C8-A278-01	¡Ý 55	III	M0	N2-N3	Negative	Negative	Negative	IDC	Unknown	Alive	NO
TCGA-C8-A27A-01	< 55	II	M0	N0-N1	Positive	Positive	Positive	IDC	Unknown	Alive	NO
TCGA-C8-A27B-01	< 55	II	M0	N0-N1	Negative	Negative	Negative	IDC	Unknown	Alive	NO
TCGA-C8-A3M7-01	¡Ý 55	III	Unknown	Unknown	Unknown	Unknown	Unknown	ILC	Unknown	Dead	YES
TCGA-C8-A3M8-01	¡Ý 55	I	Unknown	Unknown	Unknown	Unknown	Unknown	ILC	Unknown	Alive	NO
TCGA-C8-A8HP-01	¡Ý 55	III	Unknown	Unknown	Unknown	Unknown	Unknown	Others	Unknown	Alive	NO
TCGA-C8-A8HQ-01	< 55	II	Unknown	Unknown	Unknown	Unknown	Unknown	Others	Unknown	Alive	NO
TCGA-C8-A8HR-01	< 55	III	Unknown	Unknown	Unknown	Unknown	Unknown	ILC	Unknown	Alive	NO
TCGA-D8-A13Y-01	< 55	I	M0	N0-N1	Positive	Positive	Positive	IDC	Lum B	Alive	NO
TCGA-D8-A140-01	¡Ý 55	II	M0	N0-N1	Positive	Positive	Positive	IDC	Lum B	Alive	NO
TCGA-D8-A142-01	¡Ý 55	II	M0	N0-N1	Negative	Negative	Negative	IDC	Basal like	Alive	NO
TCGA-D8-A143-01	< 55	II	M0	N0-N1	Negative	Negative	Negative	IDC	Basal like	Alive	NO
TCGA-D8-A145-01	¡Ý 55	II	M0	N0-N1	Positive	Positive	Positive	IDC	Lum A	Alive	NO
TCGA-D8-A146-01	¡Ý 55	II	M0	N0-N1	Positive	Positive	Positive	IDC	Unknown	Alive	NO
TCGA-D8-A1J8-01	¡Ý 55	II	M0	N0-N1	Positive	Positive	Positive	IDC	Unknown	Alive	NO
TCGA-D8-A1J9-01	< 55	I	M0	N0-N1	Positive	Negative	Negative	IDC	Unknown	Alive	NO
TCGA-D8-A1JB-01	< 55	II	M0	N0-N1	Positive	Positive	Positive	IDC	Unknown	Alive	NO
TCGA-D8-A1JC-01	¡Ý 55	III	M0	N2-N3	Positive	Positive	Positive	IDC	Unknown	Alive	NO
TCGA-D8-A1JD-01	< 55	II	M0	N0-N1	Positive	Positive	Positive	IDC	Unknown	Alive	NO
TCGA-D8-A1JE-01	¡Ý 55	II	M0	N0-N1	Positive	Positive	Positive	IDC	Unknown	Alive	NO
TCGA-D8-A1JF-01	¡Ý 55	III	M0	N2-N3	Negative	Negative	Negative	IDC	Unknown	Alive	NO
TCGA-D8-A1JH-01	¡Ý 55	I	M0	N0-N1	Positive	Positive	Positive	IDC	Unknown	Alive	NO
TCGA-D8-A1JI-01	< 55	II	M0	N0-N1	Positive	Positive	Positive	IDC	Unknown	Alive	NO
TCGA-D8-A1JJ-01	< 55	II	M0	N0-N1	Positive	Positive	Positive	IDC	Unknown	Alive	NO
TCGA-D8-A1JK-01	¡Ý 55	II	M0	N0-N1	Negative	Positive	Positive	IDC	Unknown	Alive	NO
TCGA-D8-A1JL-01	¡Ý 55	II	M0	N0-N1	Negative	Negative	Negative	IDC	Unknown	Alive	NO
TCGA-D8-A1JM-01	¡Ý 55	II	M0	N0-N1	Positive	Negative	Negative	IDC	Unknown	Alive	NO
TCGA-D8-A1JN-01	¡Ý 55	III	M0	N2-N3	Positive	Positive	Positive	ILC	Unknown	Alive	NO
TCGA-D8-A1JP-01	¡Ý 55	I	M0	N0-N1	Positive	Positive	Positive	IDC	Unknown	Alive	NO
TCGA-D8-A1JS-01	¡Ý 55	I	M0	N0-N1	Positive	Positive	Positive	Others	Unknown	Alive	NO
TCGA-D8-A1JT-01	¡Ý 55	II	M0	N0-N1	Positive	Positive	Positive	Others	Unknown	Alive	NO
TCGA-D8-A1JU-01	< 55	I	M0	N0-N1	Positive	Positive	Positive	IDC	Unknown	Alive	NO
TCGA-D8-A1X5-01	¡Ý 55	III	M0	N2-N3	Positive	Positive	Positive	IDC	Unknown	Alive	NO
TCGA-D8-A1X6-01	¡Ý 55	III	M0	N2-N3	Positive	Positive	Positive	IDC	Unknown	Alive	NO
TCGA-D8-A1X7-01	< 55	II	M0	N0-N1	Positive	Positive	Positive	Others	Unknown	Alive	NO
TCGA-D8-A1X8-01	¡Ý 55	III	M0	N2-N3	Positive	Unknown	Unknown	ILC	Unknown	Alive	NO
TCGA-D8-A1X9-01	¡Ý 55	II	M0	N0-N1	Positive	Positive	Positive	IDC	Unknown	Alive	Unknown
TCGA-D8-A1XA-01	¡Ý 55	I	M0	N0-N1	Positive	Positive	Positive	IDC	Unknown	Alive	NO
TCGA-D8-A1XB-01	¡Ý 55	II	M0	N0-N1	Positive	Positive	Positive	IDC	Unknown	Alive	NO
TCGA-D8-A1XC-01	¡Ý 55	III	M0	N0-N1	Positive	Positive	Positive	Others	Unknown	Dead	Unknown
TCGA-D8-A1XD-01	< 55	III	M0	N2-N3	Positive	Positive	Positive	IDC	Unknown	Alive	NO
TCGA-D8-A1XF-01	< 55	II	M0	N0-N1	Positive	Positive	Positive	IDC	Unknown	Alive	Unknown
TCGA-D8-A1XG-01	¡Ý 55	III	M0	N0-N1	Positive	Negative	Negative	IDC	Unknown	Alive	NO
TCGA-D8-A1XJ-01	¡Ý 55	III	M0	N0-N1	Positive	Positive	Positive	Others	Unknown	Alive	NO
TCGA-D8-A1XK-01	¡Ý 55	II	M0	N0-N1	Negative	Negative	Negative	IDC	Unknown	Alive	NO
TCGA-D8-A1XL-01	< 55	II	M0	N0-N1	Positive	Positive	Positive	IDC	Unknown	Alive	NO
TCGA-D8-A1XM-01	¡Ý 55	I	M0	N0-N1	Positive	Positive	Positive	IDC	Unknown	Alive	NO
TCGA-D8-A1XO-01	¡Ý 55	II	M0	N0-N1	Positive	Positive	Positive	ILC	Unknown	Alive	NO
TCGA-D8-A1XQ-01	¡Ý 55	II	M0	N0-N1	Negative	Negative	Negative	IDC	Unknown	Alive	NO
TCGA-D8-A1XR-01	¡Ý 55	II	M0	N0-N1	Positive	Positive	Positive	IDC	Unknown	Alive	NO
TCGA-D8-A1XS-01	< 55	III	M0	N2-N3	Positive	Positive	Positive	Others	Unknown	Alive	NO
TCGA-D8-A1XT-01	¡Ý 55	II	M0	N0-N1	Negative	Negative	Negative	IDC	Unknown	Alive	NO
TCGA-D8-A1XU-01	¡Ý 55	I	M0	N0-N1	Positive	Positive	Positive	IDC	Unknown	Alive	NO
TCGA-D8-A1XV-01	¡Ý 55	II	M0	N0-N1	Positive	Positive	Positive	Others	Unknown	Alive	NO
TCGA-D8-A1XW-01	< 55	II	M0	N0-N1	Negative	Positive	Positive	IDC	Unknown	Alive	NO
TCGA-D8-A1XY-01	¡Ý 55	II	M0	N0-N1	Positive	Positive	Positive	IDC	Unknown	Alive	Unknown
TCGA-D8-A1XZ-01	¡Ý 55	III	M0	N2-N3	Positive	Negative	Negative	IDC	Unknown	Alive	NO
TCGA-D8-A1Y0-01	¡Ý 55	III	M0	N2-N3	Positive	Positive	Positive	IDC	Unknown	Alive	Unknown
TCGA-D8-A1Y1-01	¡Ý 55	III	M0	N0-N1	Positive	Positive	Positive	IDC	Unknown	Dead	Unknown
TCGA-D8-A1Y2-01	¡Ý 55	II	M0	N0-N1	Positive	Positive	Positive	IDC	Unknown	Alive	NO
TCGA-D8-A1Y3-01	¡Ý 55	III	M0	N2-N3	Positive	Positive	Positive	IDC	Unknown	Alive	NO
TCGA-D8-A27E-01	¡Ý 55	I	M0	N0-N1	Positive	Positive	Positive	Others	Unknown	Alive	NO
TCGA-D8-A27F-01	< 55	II	M0	N0-N1	Negative	Negative	Negative	IDC	Unknown	Alive	NO
TCGA-D8-A27G-01	¡Ý 55	II	M0	N0-N1	Positive	Positive	Positive	ILC	Unknown	Alive	NO
TCGA-D8-A27H-01	¡Ý 55	II	M0	N0-N1	Negative	Negative	Negative	IDC	Unknown	Alive	NO
TCGA-D8-A27I-01	¡Ý 55	III	M0	N2-N3	Positive	Positive	Positive	ILC	Unknown	Alive	NO
TCGA-D8-A27K-01	< 55	II	M0	N0-N1	Positive	Positive	Positive	IDC	Unknown	Alive	NO
TCGA-D8-A27L-01	< 55	III	M0	N2-N3	Positive	Positive	Positive	IDC	Unknown	Alive	NO
TCGA-D8-A27M-01	¡Ý 55	I	M0	N0-N1	Negative	Negative	Negative	IDC	Unknown	Alive	NO
TCGA-D8-A27N-01	< 55	III	M0	N2-N3	Positive	Positive	Positive	IDC	Unknown	Alive	NO
TCGA-D8-A27P-01	¡Ý 55	I	M0	N0-N1	Positive	Positive	Positive	IDC	Unknown	Alive	NO
TCGA-D8-A27R-01	< 55	III	M0	N2-N3	Positive	Positive	Positive	IDC	Unknown	Alive	NO
TCGA-D8-A27T-01	< 55	III	M0	N2-N3	Positive	Positive	Positive	ILC	Unknown	Alive	NO
TCGA-D8-A27V-01	¡Ý 55	II	M0	N0-N1	Positive	Positive	Positive	ILC	Unknown	Alive	NO
TCGA-D8-A27W-01	¡Ý 55	III	M0	N0-N1	Positive	Positive	Positive	Others	Unknown	Alive	NO
TCGA-D8-A3Z5-01	< 55	III	Unknown	Unknown	Unknown	Unknown	Unknown	ILC	Unknown	Alive	NO
TCGA-D8-A3Z6-01	¡Ý 55	III	Unknown	Unknown	Unknown	Unknown	Unknown	ILC	Unknown	Alive	NO
TCGA-D8-A4Z1-01	¡Ý 55	I	Unknown	Unknown	Unknown	Unknown	Unknown	ILC	Unknown	Alive	NO
TCGA-D8-A73U-01	¡Ý 55	II	Unknown	Unknown	Unknown	Unknown	Unknown	ILC	Unknown	Alive	NO
TCGA-D8-A73W-01	¡Ý 55	III	Unknown	Unknown	Unknown	Unknown	Unknown	Others	Unknown	Dead	YES
TCGA-D8-A73X-01	< 55	II	Unknown	Unknown	Unknown	Unknown	Unknown	Others	Unknown	Alive	NO
TCGA-E2-A105-01	¡Ý 55	II	M0	N0-N1	Positive	Positive	Positive	IDC	Lum A	Alive	NO
TCGA-E2-A106-01	< 55	I	M0	N0-N1	Positive	Positive	Positive	IDC	Lum A	Alive	NO
TCGA-E2-A107-01	< 55	III	M0	N2-N3	Positive	Negative	Negative	ILC	Lum B	Alive	NO
TCGA-E2-A108-01	¡Ý 55	III	M0	N2-N3	Positive	Positive	Positive	IDC	Normal like	Alive	NO
TCGA-E2-A109-01	¡Ý 55	II	M0	N0-N1	Positive	Negative	Negative	IDC	Lum B	Alive	NO
TCGA-E2-A10A-01	< 55	II	M0	N0-N1	Positive	Positive	Positive	IDC	Lum B	Alive	YES
TCGA-E2-A10B-01	¡Ý 55	II	M0	N0-N1	Positive	Positive	Positive	IDC	Lum A	Alive	Unknown
TCGA-E2-A10C-01	< 55	II	M0	N0-N1	Positive	Positive	Positive	IDC	Lum B	Alive	NO
TCGA-E2-A10E-01	¡Ý 55	II	M0	N0-N1	Positive	Positive	Positive	IDC	Lum A	Alive	NO
TCGA-E2-A10F-01	< 55	II	M0	N0-N1	Positive	Positive	Positive	ILC	Lum A	Alive	NO
TCGA-E2-A14N-01	< 55	II	M0	N0-N1	Negative	Negative	Negative	IDC	Basal like	Alive	NO
TCGA-E2-A14O-01	¡Ý 55	III	M0	N0-N1	Positive	Positive	Positive	IDC	Lum B	Alive	NO
TCGA-E2-A14P-01	¡Ý 55	III	M0	N2-N3	Negative	Negative	Negative	IDC	HER2 enriched	Alive	NO
TCGA-E2-A14Q-01	< 55	II	M0	N0-N1	Positive	Positive	Positive	IDC	Lum A	Alive	NO
TCGA-E2-A14R-01	¡Ý 55	II	M0	N0-N1	Negative	Negative	Negative	IDC	Basal like	Alive	NO
TCGA-E2-A14T-01	< 55	II	M0	N0-N1	Positive	Positive	Positive	IDC	Lum A	Alive	NO
TCGA-E2-A14U-01	¡Ý 55	I	Unknown	Unknown	Unknown	Unknown	Unknown	ILC	Unknown	Alive	NO
TCGA-E2-A14V-01	< 55	II	M0	N0-N1	Positive	Positive	Positive	IDC	HER2 enriched	Alive	NO
TCGA-E2-A14W-01	¡Ý 55	II	M0	N0-N1	Positive	Positive	Positive	IDC	Lum B	Alive	NO
TCGA-E2-A14X-01	¡Ý 55	III	M0	N2-N3	Negative	Negative	Negative	IDC	Basal like	Alive	NO
TCGA-E2-A14Y-01	< 55	II	M0	N0-N1	Positive	Positive	Positive	IDC	Basal like	Alive	NO
TCGA-E2-A14Z-01	¡Ý 55	I	M0	N0-N1	Positive	Positive	Positive	IDC	Lum A	Dead	YES
TCGA-E2-A150-01	< 55	II	M0	N0-N1	Negative	Negative	Negative	IDC	Basal like	Alive	NO
TCGA-E2-A152-01	¡Ý 55	I	M0	N0-N1	Positive	Negative	Negative	IDC	HER2 enriched	Alive	YES
TCGA-E2-A153-01	< 55	II	M0	N0-N1	Positive	Positive	Positive	IDC	Lum A	Alive	NO
TCGA-E2-A154-01	¡Ý 55	I	M0	N0-N1	Positive	Positive	Positive	IDC	Lum A	Alive	NO
TCGA-E2-A155-01	¡Ý 55	II	M0	N0-N1	Positive	Negative	Negative	IDC	Lum B	Alive	NO
TCGA-E2-A156-01	¡Ý 55	I	M0	N0-N1	Positive	Positive	Positive	IDC	Lum A	Alive	NO
TCGA-E2-A158-01	< 55	II	M0	N0-N1	Negative	Negative	Negative	IDC	Basal like	Alive	NO
TCGA-E2-A159-01	< 55	II	M0	N0-N1	Negative	Negative	Negative	IDC	Basal like	Alive	NO
TCGA-E2-A15A-01	< 55	III	M0	N2-N3	Positive	Positive	Positive	IDC	Lum B	Alive	NO
TCGA-E2-A15C-01	¡Ý 55	I	M0	N0-N1	Positive	Positive	Positive	IDC	Lum A	Alive	NO
TCGA-E2-A15D-01	< 55	II	M0	N0-N1	Positive	Positive	Positive	IDC	Lum A	Alive	NO
TCGA-E2-A15E-01	< 55	II	M0	N0-N1	Positive	Positive	Positive	IDC	Lum A	Alive	NO
TCGA-E2-A15F-01	¡Ý 55	I	M0	N0-N1	Positive	Positive	Positive	IDC	Lum A	Alive	NO
TCGA-E2-A15G-01	¡Ý 55	II	M0	N0-N1	Positive	Positive	Positive	Others	Lum A	Alive	NO
TCGA-E2-A15H-01	< 55	II	M0	N0-N1	Positive	Positive	Positive	IDC	Lum A	Alive	NO
TCGA-E2-A15I-01	< 55	II	M0	N0-N1	Positive	Positive	Positive	IDC	Lum A	Alive	NO
TCGA-E2-A15J-01	< 55	I	M0	N0-N1	Positive	Positive	Positive	IDC	Lum A	Alive	NO
TCGA-E2-A15K-01	¡Ý 55	II	M0	N0-N1	Positive	Positive	Positive	IDC	Lum B	Alive	NO
TCGA-E2-A15L-01	¡Ý 55	II	M0	N0-N1	Positive	Positive	Positive	ILC	Lum B	Alive	NO
TCGA-E2-A15M-01	¡Ý 55	II	M0	N0-N1	Positive	Positive	Positive	ILC	Lum B	Dead	NO
TCGA-E2-A15O-01	¡Ý 55	I	M0	N0-N1	Positive	Positive	Positive	IDC	Lum A	Alive	YES
TCGA-E2-A15P-01	¡Ý 55	I	M0	N0-N1	Positive	Positive	Positive	IDC	Lum A	Alive	NO
TCGA-E2-A15R-01	¡Ý 55	II	M0	N0-N1	Positive	Positive	Positive	IDC	Lum A	Alive	NO
TCGA-E2-A15S-01	< 55	II	M0	N0-N1	Positive	Negative	Negative	IDC	Lum B	Alive	NO
TCGA-E2-A15T-01	¡Ý 55	II	M0	N0-N1	Positive	Positive	Positive	IDC	Lum B	Alive	NO
TCGA-E2-A1AZ-01	¡Ý 55	II	M0	N0-N1	Negative	Negative	Negative	IDC	Basal like	Alive	NO
TCGA-E2-A1B0-01	< 55	III	M0	N2-N3	Negative	Negative	Negative	IDC	HER2 enriched	Alive	NO
TCGA-E2-A1B1-01	< 55	II	M0	N0-N1	Positive	Positive	Positive	IDC	Lum A	Alive	NO
TCGA-E2-A1B4-01	¡Ý 55	III	M0	N2-N3	Positive	Positive	Positive	IDC	Lum A	Dead	NO
TCGA-E2-A1B5-01	< 55	II	M0	N0-N1	Positive	Positive	Positive	ILC	Basal like	Alive	NO
TCGA-E2-A1B6-01	< 55	II	M0	N0-N1	Negative	Negative	Negative	IDC	Lum A	Alive	NO
TCGA-E2-A1BC-01	¡Ý 55	I	M0	N0-N1	Positive	Positive	Positive	IDC	Lum A	Alive	Unknown
TCGA-E2-A1BD-01	< 55	II	M0	N0-N1	Positive	Positive	Positive	IDC	Lum A	Alive	NO
TCGA-E2-A1IE-01	¡Ý 55	II	M0	N0-N1	Positive	Positive	Positive	IDC	Unknown	Alive	YES
TCGA-E2-A1IF-01	¡Ý 55	I	M0	N0-N1	Positive	Positive	Positive	IDC	Unknown	Alive	NO
TCGA-E2-A1IG-01	< 55	II	M0	N0-N1	Positive	Positive	Positive	IDC	Unknown	Alive	NO
TCGA-E2-A1IH-01	¡Ý 55	I	M0	N0-N1	Positive	Positive	Positive	ILC	Unknown	Alive	NO
TCGA-E2-A1II-01	< 55	I	M0	N0-N1	Negative	Positive	Positive	IDC	Unknown	Alive	NO
TCGA-E2-A1IJ-01	¡Ý 55	I	M0	N0-N1	Positive	Positive	Positive	ILC	Unknown	Alive	NO
TCGA-E2-A1IK-01	¡Ý 55	II	M0	N0-N1	Positive	Positive	Positive	IDC	Unknown	Alive	NO
TCGA-E2-A1IL-01	¡Ý 55	II	M0	N0-N1	Positive	Positive	Positive	ILC	Unknown	Alive	NO
TCGA-E2-A1IN-01	¡Ý 55	I	M0	N0-N1	Positive	Positive	Positive	IDC	Unknown	Alive	NO
TCGA-E2-A1IO-01	< 55	I	M0	N0-N1	Positive	Positive	Positive	IDC	Unknown	Alive	NO
TCGA-E2-A1IU-01	¡Ý 55	I	M0	N0-N1	Positive	Positive	Positive	IDC	Unknown	Alive	NO
TCGA-E2-A1L6-01	< 55	II	M0	N0-N1	Positive	Positive	Positive	IDC	Unknown	Alive	NO
TCGA-E2-A1L7-01	< 55	III	M0	N2-N3	Negative	Negative	Negative	IDC	Unknown	Alive	YES
TCGA-E2-A1L8-01	< 55	II	M0	N0-N1	Positive	Positive	Positive	ILC	Unknown	Alive	NO
TCGA-E2-A1L9-01	< 55	II	M0	N0-N1	Positive	Positive	Positive	IDC	Unknown	Alive	NO
TCGA-E2-A1LA-01	¡Ý 55	II	M0	N0-N1	Positive	Positive	Positive	IDC	Unknown	Alive	NO
TCGA-E2-A1LB-01	< 55	II	M0	N0-N1	Negative	Negative	Negative	IDC	Unknown	Alive	NO
TCGA-E2-A1LE-01	¡Ý 55	III	Unknown	Unknown	Unknown	Unknown	Unknown	IDC	Unknown	Dead	YES
TCGA-E2-A1LG-01	< 55	II	M0	N0-N1	Negative	Negative	Negative	ILC	Unknown	Alive	NO
TCGA-E2-A1LH-01	¡Ý 55	I	M0	N0-N1	Negative	Negative	Negative	IDC	Unknown	Alive	NO
TCGA-E2-A1LI-01	¡Ý 55	II	M0	N0-N1	Negative	Negative	Negative	IDC	Unknown	Alive	Unknown
TCGA-E2-A1LK-01	¡Ý 55	III	M0	N0-N1	Negative	Negative	Negative	IDC	Unknown	Dead	YES
TCGA-E2-A1LL-01	¡Ý 55	III	M0	N2-N3	Negative	Negative	Negative	IDC	Unknown	Alive	YES
TCGA-E2-A1LS-01	< 55	I	M0	N0-N1	Negative	Negative	Negative	IDC	Unknown	Alive	NO
TCGA-E2-A2P5-01	¡Ý 55	III	Unknown	Unknown	Unknown	Unknown	Unknown	ILC	Unknown	Dead	YES
TCGA-E2-A2P6-01	¡Ý 55	II	Unknown	Unknown	Unknown	Unknown	Unknown	ILC	Unknown	Alive	NO
TCGA-E2-A3DX-01	< 55	III	Unknown	Unknown	Unknown	Unknown	Unknown	ILC	Unknown	Alive	Unknown
TCGA-E2-A56Z-01	¡Ý 55	II	Unknown	Unknown	Unknown	Unknown	Unknown	IDC	Unknown	Alive	NO
TCGA-E2-A570-01	< 55	I	Unknown	Unknown	Unknown	Unknown	Unknown	IDC	Unknown	Alive	NO
TCGA-E2-A572-01	¡Ý 55	III	Unknown	Unknown	Unknown	Unknown	Unknown	IDC	Unknown	Alive	NO
TCGA-E2-A573-01	< 55	I	Unknown	Unknown	Unknown	Unknown	Unknown	IDC	Unknown	Alive	NO
TCGA-E2-A574-01	< 55	II	Unknown	Unknown	Unknown	Unknown	Unknown	IDC	Unknown	Alive	NO
TCGA-E2-A576-01	¡Ý 55	I	Unknown	Unknown	Unknown	Unknown	Unknown	ILC	Unknown	Alive	NO
TCGA-E2-A9RU-01	¡Ý 55	III	Unknown	Unknown	Unknown	Unknown	Unknown	IDC	Unknown	Alive	NO
TCGA-E9-A1N3-01	¡Ý 55	III	M0	N2-N3	Unknown	Unknown	Unknown	Others	Unknown	Alive	NO
TCGA-E9-A1N4-01	< 55	III	M0	N2-N3	Positive	Positive	Positive	Others	Unknown	Alive	NO
TCGA-E9-A1N5-01	< 55	II	M0	N0-N1	Positive	Positive	Positive	Others	Unknown	Alive	NO
TCGA-E9-A1N6-01	< 55	II	M0	N0-N1	Positive	Positive	Positive	IDC	Unknown	Dead	YES
TCGA-E9-A1N8-01	< 55	II	M0	N0-N1	Negative	Unknown	Unknown	IDC	Unknown	Alive	NO
TCGA-E9-A1N9-01	¡Ý 55	II	M0	N0-N1	Negative	Positive	Positive	Others	Unknown	Alive	NO
TCGA-E9-A1NA-01	¡Ý 55	II	M0	N0-N1	Positive	Positive	Positive	Others	Unknown	Alive	NO
TCGA-E9-A1NC-01	¡Ý 55	II	M0	N0-N1	Negative	Positive	Positive	Others	Unknown	Alive	NO
TCGA-E9-A1ND-01	¡Ý 55	II	M0	N0-N1	Negative	Negative	Negative	IDC	Unknown	Alive	NO
TCGA-E9-A1NE-01	< 55	II	M0	N0-N1	Positive	Positive	Positive	IDC	Unknown	Alive	NO
TCGA-E9-A1NF-01	¡Ý 55	II	M0	N0-N1	Positive	Positive	Positive	Others	Unknown	Dead	YES
TCGA-E9-A1NG-01	¡Ý 55	II	M0	N0-N1	Positive	Positive	Positive	IDC	Unknown	Dead	NO
TCGA-E9-A1NH-01	¡Ý 55	II	M0	N0-N1	Positive	Positive	Positive	IDC	Unknown	Alive	NO
TCGA-E9-A1NI-01	< 55	II	M0	N0-N1	Positive	Positive	Positive	Others	Unknown	Alive	NO
TCGA-E9-A1QZ-01	¡Ý 55	II	M0	N0-N1	Unknown	Unknown	Unknown	IDC	Unknown	Alive	NO
TCGA-E9-A1R0-01	¡Ý 55	II	M0	N0-N1	Unknown	Unknown	Unknown	IDC	Unknown	Alive	Unknown
TCGA-E9-A1R2-01	< 55	III	M0	N2-N3	Positive	Negative	Negative	IDC	Unknown	Alive	Unknown
TCGA-E9-A1R3-01	¡Ý 55	III	M0	N2-N3	Unknown	Unknown	Unknown	IDC	Unknown	Alive	NO
TCGA-E9-A1R4-01	¡Ý 55	I	M0	N0-N1	Unknown	Unknown	Unknown	IDC	Unknown	Alive	NO
TCGA-E9-A1R5-01	¡Ý 55	I	M0	N0-N1	Unknown	Unknown	Unknown	IDC	Unknown	Alive	NO
TCGA-E9-A1R6-01	¡Ý 55	II	M0	N0-N1	Unknown	Unknown	Unknown	IDC	Unknown	Alive	NO
TCGA-E9-A1R7-01	¡Ý 55	II	M0	N0-N1	Unknown	Unknown	Unknown	IDC	Unknown	Alive	NO
TCGA-E9-A1RA-01	< 55	I	M0	N0-N1	Unknown	Unknown	Unknown	IDC	Unknown	Alive	NO
TCGA-E9-A1RB-01	< 55	II	M0	N0-N1	Unknown	Unknown	Unknown	IDC	Unknown	Dead	NO
TCGA-E9-A1RC-01	¡Ý 55	III	M0	N2-N3	Unknown	Unknown	Unknown	Others	Unknown	Alive	NO
TCGA-E9-A1RD-01	¡Ý 55	II	M0	N0-N1	Unknown	Unknown	Unknown	IDC	Unknown	Alive	NO
TCGA-E9-A1RE-01	¡Ý 55	III	M0	N2-N3	Unknown	Unknown	Unknown	IDC	Unknown	Alive	NO
TCGA-E9-A1RF-01	¡Ý 55	III	M0	N2-N3	Unknown	Unknown	Unknown	IDC	Unknown	Alive	NO
TCGA-E9-A1RG-01	¡Ý 55	III	M0	N2-N3	Unknown	Unknown	Unknown	IDC	Unknown	Alive	NO
TCGA-E9-A1RH-01	¡Ý 55	II	M0	N0-N1	Unknown	Unknown	Unknown	IDC	Unknown	Alive	NO
TCGA-E9-A1RI-01	< 55	III	M0	N2-N3	Unknown	Unknown	Unknown	Others	Unknown	Alive	NO
TCGA-E9-A226-01	< 55	III	M0	N2-N3	Unknown	Unknown	Unknown	IDC	Unknown	Dead	YES
TCGA-E9-A227-01	< 55	II	M0	N0-N1	Positive	Positive	Positive	IDC	Unknown	Alive	NO
TCGA-E9-A228-01	¡Ý 55	II	M0	N0-N1	Unknown	Unknown	Unknown	IDC	Unknown	Alive	NO
TCGA-E9-A229-01	< 55	I	M0	N0-N1	Unknown	Unknown	Unknown	IDC	Unknown	Alive	NO
TCGA-E9-A22A-01	¡Ý 55	II	M0	N0-N1	Positive	Negative	Negative	IDC	Unknown	Alive	NO
TCGA-E9-A22B-01	¡Ý 55	I	M0	N0-N1	Positive	Negative	Negative	Others	Unknown	Alive	NO
TCGA-E9-A22D-01	< 55	II	M0	N0-N1	Positive	Positive	Positive	IDC	Unknown	Alive	NO
TCGA-E9-A22E-01	¡Ý 55	III	M0	N2-N3	Positive	Positive	Positive	IDC	Unknown	Alive	NO
TCGA-E9-A22G-01	< 55	II	M0	N0-N1	Negative	Negative	Negative	IDC	Unknown	Alive	NO
TCGA-E9-A22H-01	< 55	II	M0	N0-N1	Positive	Positive	Positive	IDC	Unknown	Alive	NO
TCGA-E9-A243-01	< 55	II	M0	N0-N1	Unknown	Unknown	Unknown	IDC	Unknown	Alive	YES
TCGA-E9-A244-01	< 55	II	M0	N0-N1	Unknown	Unknown	Unknown	IDC	Unknown	Alive	NO
TCGA-E9-A245-01	< 55	II	M0	N0-N1	Unknown	Unknown	Unknown	IDC	Unknown	Alive	NO
TCGA-E9-A247-01	¡Ý 55	I	M0	N0-N1	Unknown	Unknown	Unknown	IDC	Unknown	Alive	NO
TCGA-E9-A248-01	< 55	II	M0	N0-N1	Unknown	Unknown	Unknown	IDC	Unknown	Alive	NO
TCGA-E9-A249-01	< 55	II	M0	N0-N1	Unknown	Unknown	Unknown	IDC	Unknown	Alive	NO
TCGA-E9-A24A-01	¡Ý 55	II	M0	N0-N1	Unknown	Unknown	Unknown	IDC	Unknown	Alive	NO
TCGA-E9-A295-01	¡Ý 55	II	Unknown	Unknown	Unknown	Unknown	Unknown	ILC	Unknown	Alive	NO
TCGA-E9-A2JS-01	¡Ý 55	II	Unknown	Unknown	Unknown	Unknown	Unknown	ILC	Unknown	Dead	YES
TCGA-E9-A2JT-01	¡Ý 55	II	Unknown	Unknown	Unknown	Unknown	Unknown	ILC	Unknown	Alive	NO
TCGA-E9-A3HO-01	< 55	II	Unknown	Unknown	Unknown	Unknown	Unknown	ILC	Unknown	Alive	NO
TCGA-E9-A3Q9-01	¡Ý 55	III	Unknown	Unknown	Unknown	Unknown	Unknown	ILC	Unknown	Alive	NO
TCGA-E9-A3QA-01	< 55	II	Unknown	Unknown	Unknown	Unknown	Unknown	Others	Unknown	Alive	NO
TCGA-E9-A3X8-01	< 55	II	Unknown	Unknown	Unknown	Unknown	Unknown	ILC	Unknown	Alive	NO
TCGA-E9-A54X-01	¡Ý 55	I	Unknown	Unknown	Unknown	Unknown	Unknown	Others	Unknown	Alive	NO
TCGA-E9-A54Y-01	¡Ý 55	III	Unknown	Unknown	Unknown	Unknown	Unknown	ILC	Unknown	Alive	NO
TCGA-E9-A5FK-01	¡Ý 55	III	Unknown	Unknown	Unknown	Unknown	Unknown	ILC	Unknown	Alive	NO
TCGA-E9-A5FL-01	¡Ý 55	II	Unknown	Unknown	Unknown	Unknown	Unknown	Others	Unknown	Alive	NO
TCGA-E9-A5UO-01	< 55	II	Unknown	Unknown	Unknown	Unknown	Unknown	Others	Unknown	Alive	NO
TCGA-E9-A5UP-01	¡Ý 55	II	Unknown	Unknown	Unknown	Unknown	Unknown	Others	Unknown	Alive	NO
TCGA-E9-A6HE-01	< 55	III	Unknown	Unknown	Unknown	Unknown	Unknown	ILC	Unknown	Alive	NO
TCGA-EW-A1IW-01	¡Ý 55	II	M0	N0-N1	Positive	Positive	Positive	ILC	Unknown	Alive	NO
TCGA-EW-A1IX-01	< 55	II	M0	N0-N1	Positive	Positive	Positive	Others	Unknown	Alive	NO
TCGA-EW-A1IY-01	< 55	I	M0	N0-N1	Positive	Positive	Positive	IDC	Unknown	Alive	NO
TCGA-EW-A1IZ-01	< 55	III	M0	N2-N3	Positive	Positive	Positive	IDC	Unknown	Alive	NO
TCGA-EW-A1J1-01	< 55	II	M0	N0-N1	Positive	Positive	Positive	IDC	Unknown	Alive	NO
TCGA-EW-A1J3-01	¡Ý 55	I	M0	N0-N1	Positive	Positive	Positive	ILC	Unknown	Alive	NO
TCGA-EW-A1J5-01	¡Ý 55	II	M0	N0-N1	Positive	Positive	Positive	ILC	Unknown	Alive	NO
TCGA-EW-A1J6-01	¡Ý 55	I	M0	N0-N1	Positive	Positive	Positive	IDC	Unknown	Alive	NO
TCGA-EW-A1OV-01	¡Ý 55	II	M0	N0-N1	Negative	Negative	Negative	IDC	Unknown	Alive	NO
TCGA-EW-A1OW-01	¡Ý 55	II	M0	N0-N1	Negative	Negative	Negative	IDC	Unknown	Alive	NO
TCGA-EW-A1OX-01	< 55	II	M0	N0-N1	Positive	Positive	Positive	Others	Unknown	Alive	NO
TCGA-EW-A1OY-01	¡Ý 55	II	M0	N0-N1	Positive	Positive	Positive	IDC	Unknown	Alive	NO
TCGA-EW-A1OZ-01	¡Ý 55	II	M0	N0-N1	Positive	Negative	Negative	IDC	Unknown	Alive	NO
TCGA-EW-A1P0-01	¡Ý 55	II	M0	N0-N1	Positive	Negative	Negative	Others	Unknown	Alive	YES
TCGA-EW-A1P1-01	¡Ý 55	III	M0	N2-N3	Negative	Negative	Negative	IDC	Unknown	Alive	YES
TCGA-EW-A1P3-01	< 55	II	M0	N0-N1	Positive	Positive	Positive	IDC	Unknown	Alive	NO
TCGA-EW-A1P4-01	< 55	II	M0	N0-N1	Negative	Negative	Negative	Others	Unknown	Alive	NO
TCGA-EW-A1P5-01	¡Ý 55	II	M0	N0-N1	Positive	Positive	Positive	IDC	Unknown	Alive	NO
TCGA-EW-A1P6-01	¡Ý 55	II	M0	N0-N1	Positive	Positive	Positive	IDC	Unknown	Alive	Unknown
TCGA-EW-A1P7-01	¡Ý 55	II	M0	N0-N1	Negative	Negative	Negative	IDC	Unknown	Alive	YES
TCGA-EW-A1P8-01	¡Ý 55	III	M0	N2-N3	Negative	Negative	Negative	IDC	Unknown	Dead	YES
TCGA-EW-A1PA-01	¡Ý 55	II	M0	N0-N1	Positive	Positive	Positive	IDC	Unknown	Alive	NO
TCGA-EW-A1PB-01	¡Ý 55	III	M0	N0-N1	Negative	Negative	Negative	IDC	Unknown	Alive	NO
TCGA-EW-A1PD-01	¡Ý 55	II	M0	N0-N1	Positive	Positive	Positive	IDC	Unknown	Alive	NO
TCGA-EW-A1PE-01	¡Ý 55	II	M0	N0-N1	Positive	Positive	Positive	IDC	Unknown	Alive	NO
TCGA-EW-A1PF-01	< 55	I	M0	N0-N1	Positive	Positive	Positive	IDC	Unknown	Alive	NO
TCGA-EW-A1PG-01	< 55	II	M0	N0-N1	Positive	Positive	Positive	ILC	Unknown	Alive	NO
TCGA-EW-A1PH-01	< 55	II	M0	N0-N1	Negative	Negative	Negative	IDC	Unknown	Alive	NO
TCGA-EW-A2FR-01	¡Ý 55	III	Unknown	Unknown	Unknown	Unknown	Unknown	IDC	Unknown	Alive	NO
TCGA-EW-A2FS-01	< 55	II	Unknown	Unknown	Positive	Negative	Negative	IDC	Unknown	Alive	NO
TCGA-EW-A2FV-01	< 55	III	Unknown	Unknown	Positive	Positive	Positive	Others	Unknown	Alive	NO
TCGA-EW-A2FW-01	< 55	II	Unknown	Unknown	Positive	Positive	Positive	Others	Unknown	Alive	NO
TCGA-EW-A3U0-01	¡Ý 55	III	Unknown	Unknown	Unknown	Unknown	Unknown	IDC	Unknown	Alive	NO
TCGA-EW-A423-01	¡Ý 55	II	Unknown	Unknown	Unknown	Unknown	Unknown	ILC	Unknown	Alive	NO
TCGA-EW-A424-01	< 55	III	Unknown	Unknown	Unknown	Unknown	Unknown	ILC	Unknown	Alive	NO
TCGA-EW-A6S9-01	< 55	II	Unknown	Unknown	Unknown	Unknown	Unknown	IDC	Unknown	Alive	Unknown
TCGA-EW-A6SA-01	¡Ý 55	II	Unknown	Unknown	Unknown	Unknown	Unknown	IDC	Unknown	Alive	NO
TCGA-EW-A6SB-01	¡Ý 55	II	Unknown	Unknown	Unknown	Unknown	Unknown	IDC	Unknown	Alive	NO
TCGA-EW-A6SC-01	¡Ý 55	II	Unknown	Unknown	Unknown	Unknown	Unknown	ILC	Unknown	Alive	NO
TCGA-EW-A6SD-01	< 55	II	Unknown	Unknown	Unknown	Unknown	Unknown	IDC	Unknown	Alive	NO
TCGA-GI-A2C8-01	¡Ý 55	III	Unknown	Unknown	Unknown	Unknown	Unknown	IDC	Unknown	Alive	NO
TCGA-GI-A2C9-01	¡Ý 55	II	Unknown	Unknown	Unknown	Unknown	Unknown	IDC	Unknown	Alive	NO
TCGA-GM-A2D9-01	¡Ý 55	I	Unknown	Unknown	Positive	Positive	Positive	IDC	Unknown	Dead	YES
TCGA-GM-A2DA-01	< 55	II	Unknown	Unknown	Positive	Positive	Positive	IDC	Unknown	Dead	YES
TCGA-GM-A2DB-01	¡Ý 55	II	Unknown	Unknown	Negative	Negative	Negative	IDC	Unknown	Alive	NO
TCGA-GM-A2DC-01	¡Ý 55	II	Unknown	Unknown	Positive	Positive	Positive	IDC	Unknown	Alive	NO
TCGA-GM-A2DD-01	< 55	I	Unknown	Unknown	Negative	Negative	Negative	IDC	Unknown	Alive	NO
TCGA-GM-A2DF-01	< 55	II	Unknown	Unknown	Negative	Negative	Negative	IDC	Unknown	Alive	NO
TCGA-GM-A2DH-01	¡Ý 55	I	Unknown	Unknown	Negative	Negative	Negative	IDC	Unknown	Alive	NO
TCGA-GM-A2DI-01	< 55	I	Unknown	Unknown	Negative	Negative	Negative	IDC	Unknown	Alive	NO
TCGA-GM-A2DK-01	¡Ý 55	I	Unknown	Unknown	Positive	Negative	Negative	IDC	Unknown	Alive	NO
TCGA-GM-A2DL-01	< 55	I	Unknown	Unknown	Positive	Positive	Positive	IDC	Unknown	Alive	NO
TCGA-GM-A2DM-01	¡Ý 55	II	Unknown	Unknown	Positive	Positive	Positive	IDC	Unknown	Alive	NO
TCGA-GM-A2DN-01	¡Ý 55	II	Unknown	Unknown	Positive	Positive	Positive	IDC	Unknown	Alive	NO
TCGA-GM-A2DO-01	< 55	I	Unknown	Unknown	Positive	Positive	Positive	ILC	Unknown	Alive	NO
TCGA-GM-A3NW-01	¡Ý 55	II	Unknown	Unknown	Unknown	Unknown	Unknown	ILC	Unknown	Alive	NO
TCGA-GM-A3NY-01	¡Ý 55	II	Unknown	Unknown	Unknown	Unknown	Unknown	ILC	Unknown	Alive	NO
TCGA-GM-A3XG-01	< 55	III	Unknown	Unknown	Unknown	Unknown	Unknown	ILC	Unknown	Alive	NO
TCGA-GM-A3XL-01	< 55	II	Unknown	Unknown	Unknown	Unknown	Unknown	IDC	Unknown	Alive	NO
TCGA-GM-A3XN-01	< 55	III	Unknown	Unknown	Unknown	Unknown	Unknown	ILC	Unknown	Alive	NO
TCGA-GM-A4E0-01	¡Ý 55	III	Unknown	Unknown	Unknown	Unknown	Unknown	ILC	Unknown	Alive	NO
TCGA-GM-A5PV-01	¡Ý 55	II	Unknown	Unknown	Unknown	Unknown	Unknown	ILC	Unknown	Alive	NO
TCGA-GM-A5PX-01	¡Ý 55	II	Unknown	Unknown	Unknown	Unknown	Unknown	ILC	Unknown	Alive	NO
TCGA-HN-A2NL-01	¡Ý 55	II	Unknown	Unknown	Unknown	Unknown	Unknown	ILC	Unknown	Alive	NO
TCGA-HN-A2OB-01	< 55	II	Unknown	Unknown	Unknown	Unknown	Unknown	ILC	Unknown	Dead	YES
TCGA-JL-A3YW-01	< 55	II	Unknown	Unknown	Unknown	Unknown	Unknown	ILC	Unknown	Alive	NO
TCGA-JL-A3YX-01	< 55	II	Unknown	Unknown	Unknown	Unknown	Unknown	ILC	Unknown	Alive	NO
TCGA-LD-A66U-01	< 55	II	Unknown	Unknown	Unknown	Unknown	Unknown	ILC	Unknown	Alive	NO
TCGA-LD-A74U-01	¡Ý 55	III	Unknown	Unknown	Unknown	Unknown	Unknown	Others	Unknown	Alive	NO
TCGA-LD-A7W6-01	< 55	II	Unknown	Unknown	Unknown	Unknown	Unknown	Others	Unknown	Alive	NO
TCGA-LD-A9QF-01	¡Ý 55	I	Unknown	Unknown	Unknown	Unknown	Unknown	IDC	Unknown	Alive	NO
TCGA-LL-A440-01	¡Ý 55	I	Unknown	Unknown	Unknown	Unknown	Unknown	ILC	Unknown	Alive	NO
TCGA-LL-A441-01	¡Ý 55	I	Unknown	Unknown	Unknown	Unknown	Unknown	IDC	Unknown	Alive	NO
TCGA-LL-A442-01	¡Ý 55	II	Unknown	Unknown	Unknown	Unknown	Unknown	IDC	Unknown	Alive	NO
TCGA-LL-A50Y-01	¡Ý 55	II	Unknown	Unknown	Unknown	Unknown	Unknown	ILC	Unknown	Alive	NO
TCGA-LL-A5YL-01	¡Ý 55	II	Unknown	Unknown	Unknown	Unknown	Unknown	ILC	Unknown	Alive	NO
TCGA-LL-A5YM-01	¡Ý 55	III	Unknown	Unknown	Unknown	Unknown	Unknown	IDC	Unknown	Alive	YES
TCGA-LL-A5YN-01	< 55	II	Unknown	Unknown	Unknown	Unknown	Unknown	IDC	Unknown	Alive	NO
TCGA-LL-A5YO-01	< 55	I	Unknown	Unknown	Unknown	Unknown	Unknown	IDC	Unknown	Alive	NO
TCGA-LL-A5YP-01	< 55	II	Unknown	Unknown	Unknown	Unknown	Unknown	IDC	Unknown	Alive	NO
TCGA-LL-A6FP-01	¡Ý 55	II	Unknown	Unknown	Unknown	Unknown	Unknown	ILC	Unknown	Alive	NO
TCGA-LL-A6FQ-01	¡Ý 55	III	Unknown	Unknown	Unknown	Unknown	Unknown	IDC	Unknown	Alive	NO
TCGA-LL-A6FR-01	< 55	II	Unknown	Unknown	Unknown	Unknown	Unknown	IDC	Unknown	Alive	NO
TCGA-LL-A73Y-01	¡Ý 55	I	Unknown	Unknown	Unknown	Unknown	Unknown	IDC	Unknown	Alive	NO
TCGA-LL-A73Z-01	¡Ý 55	IV	Unknown	Unknown	Unknown	Unknown	Unknown	IDC	Unknown	Dead	Unknown
TCGA-LL-A740-01	¡Ý 55	I	Unknown	Unknown	Unknown	Unknown	Unknown	IDC	Unknown	Alive	NO
TCGA-LL-A7SZ-01	< 55	II	Unknown	Unknown	Unknown	Unknown	Unknown	IDC	Unknown	Alive	NO
TCGA-LL-A7T0-01	¡Ý 55	II	Unknown	Unknown	Unknown	Unknown	Unknown	IDC	Unknown	Alive	NO
TCGA-LL-A8F5-01	¡Ý 55	II	Unknown	Unknown	Unknown	Unknown	Unknown	IDC	Unknown	Alive	NO
TCGA-LL-A9Q3-01	¡Ý 55	III	Unknown	Unknown	Unknown	Unknown	Unknown	ILC	Unknown	Alive	NO
TCGA-LQ-A4E4-01	¡Ý 55	III	Unknown	Unknown	Unknown	Unknown	Unknown	ILC	Unknown	Alive	Unknown
TCGA-MS-A51U-01	< 55	II	Unknown	Unknown	Unknown	Unknown	Unknown	ILC	Unknown	Alive	NO
TCGA-OK-A5Q2-01	¡Ý 55	II	Unknown	Unknown	Unknown	Unknown	Unknown	ILC	Unknown	Alive	NO
TCGA-OL-A5D6-01	¡Ý 55	II	Unknown	Unknown	Unknown	Unknown	Unknown	IDC	Unknown	Dead	NO
TCGA-OL-A5D7-01	¡Ý 55	II	Unknown	Unknown	Unknown	Unknown	Unknown	IDC	Unknown	Alive	NO
TCGA-OL-A5D8-01	< 55	II	Unknown	Unknown	Unknown	Unknown	Unknown	IDC	Unknown	Alive	Unknown
TCGA-OL-A5DA-01	¡Ý 55	II	Unknown	Unknown	Unknown	Unknown	Unknown	ILC	Unknown	Alive	NO
TCGA-OL-A5RU-01	¡Ý 55	II	Unknown	Unknown	Unknown	Unknown	Unknown	IDC	Unknown	Alive	NO
TCGA-OL-A5RV-01	< 55	III	Unknown	Unknown	Unknown	Unknown	Unknown	IDC	Unknown	Alive	NO
TCGA-OL-A5RW-01	< 55	II	Unknown	Unknown	Unknown	Unknown	Unknown	IDC	Unknown	Alive	NO
TCGA-OL-A5RX-01	< 55	I	Unknown	Unknown	Unknown	Unknown	Unknown	IDC	Unknown	Alive	NO
TCGA-OL-A5RY-01	< 55	II	Unknown	Unknown	Unknown	Unknown	Unknown	IDC	Unknown	Alive	NO
TCGA-OL-A5RZ-01	¡Ý 55	I	Unknown	Unknown	Unknown	Unknown	Unknown	IDC	Unknown	Alive	NO
TCGA-OL-A5S0-01	¡Ý 55	II	Unknown	Unknown	Unknown	Unknown	Unknown	IDC	Unknown	Alive	NO
TCGA-OL-A66I-01	< 55	II	Unknown	Unknown	Unknown	Unknown	Unknown	IDC	Unknown	Alive	NO
TCGA-OL-A66J-01	¡Ý 55	I	Unknown	Unknown	Unknown	Unknown	Unknown	ILC	Unknown	Alive	NO
TCGA-OL-A66K-01	¡Ý 55	II	Unknown	Unknown	Unknown	Unknown	Unknown	ILC	Unknown	Dead	NO
TCGA-OL-A66L-01	¡Ý 55	I	Unknown	Unknown	Unknown	Unknown	Unknown	IDC	Unknown	Alive	NO
TCGA-OL-A66N-01	¡Ý 55	III	Unknown	Unknown	Unknown	Unknown	Unknown	ILC	Unknown	Alive	NO
TCGA-OL-A66O-01	< 55	II	Unknown	Unknown	Unknown	Unknown	Unknown	IDC	Unknown	Alive	NO
TCGA-OL-A66P-01	¡Ý 55	II	Unknown	Unknown	Unknown	Unknown	Unknown	IDC	Unknown	Alive	NO
TCGA-OL-A6VO-01	< 55	I	Unknown	Unknown	Unknown	Unknown	Unknown	IDC	Unknown	Alive	NO
TCGA-OL-A6VQ-01	< 55	II	Unknown	Unknown	Unknown	Unknown	Unknown	ILC	Unknown	Alive	NO
TCGA-OL-A6VR-01	< 55	I	Unknown	Unknown	Unknown	Unknown	Unknown	IDC	Unknown	Alive	NO
TCGA-OL-A97C-01	¡Ý 55	II	Unknown	Unknown	Unknown	Unknown	Unknown	Others	Unknown	Alive	Unknown
TCGA-PE-A5DC-01	¡Ý 55	III	Unknown	Unknown	Unknown	Unknown	Unknown	ILC	Unknown	Dead	Unknown
TCGA-PE-A5DD-01	¡Ý 55	II	Unknown	Unknown	Unknown	Unknown	Unknown	ILC	Unknown	Alive	NO
TCGA-PE-A5DE-01	< 55	II	Unknown	Unknown	Unknown	Unknown	Unknown	ILC	Unknown	Alive	Unknown
TCGA-PL-A8LX-01	< 55	IV	Unknown	Unknown	Unknown	Unknown	Unknown	IDC	Unknown	Alive	Unknown
TCGA-PL-A8LY-01	< 55	II	Unknown	Unknown	Unknown	Unknown	Unknown	IDC	Unknown	Alive	Unknown
TCGA-PL-A8LZ-01	< 55	III	Unknown	Unknown	Unknown	Unknown	Unknown	IDC	Unknown	Alive	Unknown
TCGA-S3-A6ZF-01	¡Ý 55	II	Unknown	Unknown	Unknown	Unknown	Unknown	IDC	Unknown	Alive	NO
TCGA-S3-A6ZG-01	¡Ý 55	II	Unknown	Unknown	Unknown	Unknown	Unknown	Others	Unknown	Alive	NO
TCGA-S3-A6ZH-01	< 55	III	Unknown	Unknown	Unknown	Unknown	Unknown	IDC	Unknown	Alive	NO
TCGA-S3-AA0Z-01	¡Ý 55	II	Unknown	Unknown	Unknown	Unknown	Unknown	IDC	Unknown	Alive	NO
TCGA-S3-AA10-01	¡Ý 55	II	Unknown	Unknown	Unknown	Unknown	Unknown	IDC	Unknown	Alive	NO
TCGA-S3-AA11-01	¡Ý 55	II	Unknown	Unknown	Unknown	Unknown	Unknown	IDC	Unknown	Alive	NO
TCGA-S3-AA12-01	¡Ý 55	III	Unknown	Unknown	Unknown	Unknown	Unknown	IDC	Unknown	Alive	NO
TCGA-S3-AA14-01	< 55	I	Unknown	Unknown	Unknown	Unknown	Unknown	IDC	Unknown	Alive	NO
TCGA-S3-AA15-01	< 55	II	Unknown	Unknown	Unknown	Unknown	Unknown	IDC	Unknown	Alive	NO
TCGA-S3-AA17-01	¡Ý 55	II	Unknown	Unknown	Unknown	Unknown	Unknown	IDC	Unknown	Alive	NO
TCGA-UL-AAZ6-01	¡Ý 55	II	Unknown	Unknown	Unknown	Unknown	Unknown	IDC	Unknown	Alive	Unknown
TCGA-UU-A93S-01	¡Ý 55	IV	Unknown	Unknown	Unknown	Unknown	Unknown	IDC	Unknown	Dead	Unknown
TCGA-V7-A7HQ-01	¡Ý 55	III	Unknown	Unknown	Unknown	Unknown	Unknown	IDC	Unknown	Alive	NO
TCGA-W8-A86G-01	¡Ý 55	II	Unknown	Unknown	Unknown	Unknown	Unknown	ILC	Unknown	Alive	NO
TCGA-WT-AB41-01	¡Ý 55	II	Unknown	Unknown	Unknown	Unknown	Unknown	IDC	Unknown	Alive	NO
TCGA-WT-AB44-01	¡Ý 55	I	Unknown	Unknown	Unknown	Unknown	Unknown	ILC	Unknown	Alive	NO
TCGA-XX-A899-01	< 55	III	Unknown	Unknown	Unknown	Unknown	Unknown	ILC	Unknown	Alive	NO
TCGA-XX-A89A-01	¡Ý 55	II	Unknown	Unknown	Unknown	Unknown	Unknown	ILC	Unknown	Alive	NO
TCGA-Z7-A8R5-01	¡Ý 55	III	Unknown	Unknown	Unknown	Unknown	Unknown	ILC	Unknown	Alive	Unknown
TCGA-Z7-A8R6-01	< 55	I	Unknown	Unknown	Unknown	Unknown	Unknown	ILC	Unknown	Alive	NO
