# Supplementary material for: Identifying liver metastasis-related hub genes in breast cancer and characterizing SPARCL1 as a potential prognostic biomarker
Source: PeerJ. 2023 May 8;11:e15311. doi: 10.7717/peerj.15311 (PMC10174054; doi:10.7717/peerj.15311)
Supplement: Supplemental Information 1 — SPARCL1 was identified as a hub gene in BC liver metastasis, and expression levels of the SPARCL1 in BC tissues were significantly downregulated compared to normal tissues; SPARCL1 knockdown significantly increased the proliferation and migration of BC cells, whereas the proliferation and migration were suppressed after elevating the expression of SPARCL1. These results were used to determine the critical role of SPARCL1 in BC and liver metastasis. [file peerj-11-15311-s001.zip › The knockdown and overexpression efficiency of SPARCL1 detected by RT-qPCR.xlsx]

## Sheet: sh
		Ct values of ACTB	Average Ct values of ACTB			Ct values of SPARCL1	ΔCt	ΔΔCt	2-ΔCt
231 SPARCL1 sh-NC	ACTB	13.681		231 SPARCL1 sh-NC	SPARCL1	29.185	15.534	-0.0449992	1.03168
231 SPARCL1 sh-NC	ACTB	13.611		231 SPARCL1 sh-NC	SPARCL1	29.206	15.555	-0.0240009	1.01678
231 SPARCL1 sh-NC	ACTB	13.661		231 SPARCL1 sh-NC	SPARCL1	29.299	15.648	0.0690001	0.953298
			13.651				15.579
231 SPARCL1 sh1	ACTB	14.318		231 SPARCL1 sh1	SPARCL1	31.972	17.645	2.066	0.238821
231 SPARCL1 sh1	ACTB	14.364		231 SPARCL1 sh1	SPARCL1	32.055	17.728	2.149	0.225469
231 SPARCL1 sh1	ACTB	14.299		231 SPARCL1 sh1	SPARCL1	32.737	18.41	2.831	0.140535
			14.327
231 SPARCL1 sh2	ACTB	13.147		231 SPARCL1 sh2	SPARCL1	31.686	18.545	2.966	0.127981
231 SPARCL1 sh2	ACTB	13.237		231 SPARCL1 sh2	SPARCL1	30.924	17.783	2.204	0.217035
231 SPARCL1 sh2	ACTB	13.039		231 SPARCL1 sh2	SPARCL1	31.364	18.223	2.644	0.159984
			13.141
M7 SPARCL1 sh-NC	ACTB	15.187		M7 SPARCL1 sh-NC	SPARCL1	27.885	12.6923	-0.0486666	1.03431
M7 SPARCL1 sh-NC	ACTB	15.112		M7 SPARCL1 sh-NC	SPARCL1	27.968	12.7753	0.0343335	0.976483
M7 SPARCL1 sh-NC	ACTB	15.279		M7 SPARCL1 sh-NC	SPARCL1	27.948	12.7553	0.0143331	0.990114
			15.1927				12.741
M7 SPARCL1 sh1	ACTB	14.724		M7 SPARCL1 sh1	SPARCL1	30.579	15.7393	2.99833	0.125144
M7 SPARCL1 sh1	ACTB	14.853		M7 SPARCL1 sh1	SPARCL1	30.176	15.3363	2.59533	0.165473
M7 SPARCL1 sh1	ACTB	14.942		M7 SPARCL1 sh1	SPARCL1	29.952	15.1123	2.37133	0.193267
			14.8397
M7 SPARCL1 sh2	ACTB	15.702		M7 SPARCL1 sh2	SPARCL1	30.761	15.0673	2.32633	0.19939
M7 SPARCL1 sh2	ACTB	15.748		M7 SPARCL1 sh2	SPARCL1	30.972	15.2783	2.53733	0.172261
M7 SPARCL1 sh2	ACTB	15.631		M7 SPARCL1 sh2	SPARCL1	30.7	15.0063	2.26533	0.208002
			15.6937
549 SPARCL1 sh-NC	ACTB	14.018		549 SPARCL1 sh-NC	SPARCL1	29.639	15.5163	-0.109333	1.07873
549 SPARCL1 sh-NC	ACTB	14.137		549 SPARCL1 sh-NC	SPARCL1	29.862	15.7393	0.113666	0.924237
549 SPARCL1 sh-NC	ACTB	14.213		549 SPARCL1 sh-NC	SPARCL1	29.744	15.6213	-0.00433294	1.00301
			14.1227				15.6257
549 SPARCL1 sh1	ACTB	13.688		549 SPARCL1 sh1	SPARCL1	31.328	17.706	2.08033	0.23646
549 SPARCL1 sh1	ACTB	13.729		549 SPARCL1 sh1	SPARCL1	31.54	17.918	2.29233	0.204145
549 SPARCL1 sh1	ACTB	13.449		549 SPARCL1 sh1	SPARCL1	31.699	18.077	2.45133	0.182842
			13.622
549 SPARCL1 sh2	ACTB	13.143		549 SPARCL1 sh2	SPARCL1	31.658	18.4017	2.776	0.145996
549 SPARCL1 sh2	ACTB	13.299		549 SPARCL1 sh2	SPARCL1	31.322	18.0657	2.44	0.184284
549 SPARCL1 sh2	ACTB	13.327		549 SPARCL1 sh2	SPARCL1	31.025	17.7687	2.143	0.226409
			13.2563

## Sheet: oe
		Ct values of ACTB	Average Ct values of ACTB			Ct values of SPARCL1	ΔCt	ΔΔCt	2-ΔCt
231 SPARCL1 vector	ACTB	13.461		231 SPARCL1 vector	SPARCL1	29.467	15.8783	0.0540008	0.963261
231 SPARCL1 vector	ACTB	13.561		231 SPARCL1 vector	SPARCL1	29.374	15.7853	-0.0390009	1.0274
231 SPARCL1 vector	ACTB	13.744		231 SPARCL1 vector	SPARCL1	29.398	15.8093	-0.0149999	1.01045
			13.5887				15.8243
231 SPARCL1 oe	ACTB	14.738		231 SPARCL1 oe	SPARCL1	28.472	13.745	-2.07933	4.22612
231 SPARCL1 oe	ACTB	14.924		231 SPARCL1 oe	SPARCL1	27.655	12.928	-2.89633	7.44532
231 SPARCL1 oe	ACTB	14.519		231 SPARCL1 oe	SPARCL1	28.357	13.63	-2.19433	4.57678
			14.727
M7 SPARCL1 vector	ACTB	14.168		M7 SPARCL1 vector	SPARCL1	27.795	13.5837	0.0226667	0.984411
M7 SPARCL1 vector	ACTB	14.216		M7 SPARCL1 vector	SPARCL1	27.808	13.5967	0.0356669	0.975581
M7 SPARCL1 vector	ACTB	14.25		M7 SPARCL1 vector	SPARCL1	27.714	13.5027	-0.0583336	1.04126
			14.2113				13.561
M7 SPARCL1 oe	ACTB	14.134		M7 SPARCL1 oe	SPARCL1	25.579	11.2027	-2.35833	5.12778
M7 SPARCL1 oe	ACTB	14.573		M7 SPARCL1 oe	SPARCL1	25.176	10.7997	-2.76133	6.78022
M7 SPARCL1 oe	ACTB	14.422		M7 SPARCL1 oe	SPARCL1	25.732	11.3557	-2.20533	4.61181
			14.3763
549 SPARCL1 vector	ACTB	14.07		549 SPARCL1 vector	SPARCL1	29.839	15.5263	-0.289333	1.22208
549 SPARCL1 vector	ACTB	14.27		549 SPARCL1 vector	SPARCL1	30.122	15.8093	-0.00633413	1.0044
549 SPARCL1 vector	ACTB	14.598		549 SPARCL1 vector	SPARCL1	30.424	16.1113	0.295667	0.814696
			14.3127				15.8157
549 SPARCL1 oe	ACTB	13.933		549 SPARCL1 oe	SPARCL1	27.018	13.031	-2.78467	6.89078
549 SPARCL1 oe	ACTB	14.279		549 SPARCL1 oe	SPARCL1	27.64	13.653	-2.16267	4.47742
549 SPARCL1 oe	ACTB	13.749		549 SPARCL1 oe	SPARCL1	27.399	13.412	-2.40367	5.29147
			13.987
