# Supplementary material for: Identifying liver metastasis-related hub genes in breast cancer and characterizing SPARCL1 as a potential prognostic biomarker
Source: PeerJ. 2023 May 8;11:e15311. doi: 10.7717/peerj.15311 (PMC10174054; doi:10.7717/peerj.15311)
Supplement: Supplemental Information 1 — SPARCL1 was identified as a hub gene in BC liver metastasis, and expression levels of the SPARCL1 in BC tissues were significantly downregulated compared to normal tissues; SPARCL1 knockdown significantly increased the proliferation and migration of BC cells, whereas the proliferation and migration were suppressed after elevating the expression of SPARCL1. These results were used to determine the critical role of SPARCL1 in BC and liver metastasis. [file peerj-11-15311-s001.zip › The SPARCL1 expression levels of BC patients extracted from the TCGA database.csv]

Symbol ID	TCGA-3C-AAAU-01	TCGA-3C-AALI-01	TCGA-3C-AALJ-01	TCGA-3C-AALK-01	TCGA-4H-AAAK-01	TCGA-5L-AAT0-01	TCGA-5L-AAT1-01	TCGA-5T-A9QA-01	TCGA-A1-A0SB-01	TCGA-A1-A0SD-01	TCGA-A1-A0SE-01	TCGA-A1-A0SF-01	TCGA-A1-A0SG-01	TCGA-A1-A0SH-01	TCGA-A1-A0SI-01	TCGA-A1-A0SJ-01	TCGA-A1-A0SK-01	TCGA-A1-A0SM-01	TCGA-A1-A0SN-01	TCGA-A1-A0SO-01	TCGA-A1-A0SP-01	TCGA-A1-A0SQ-01	TCGA-A2-A04N-01	TCGA-A2-A04P-01	TCGA-A2-A04Q-01	TCGA-A2-A04R-01	TCGA-A2-A04T-01	TCGA-A2-A04U-01	TCGA-A2-A04V-01	TCGA-A2-A04W-01	TCGA-A2-A04X-01	TCGA-A2-A04Y-01	TCGA-A2-A0CK-01	TCGA-A2-A0CL-01	TCGA-A2-A0CM-01	TCGA-A2-A0CO-01	TCGA-A2-A0CP-01	TCGA-A2-A0CQ-01	TCGA-A2-A0CR-01	TCGA-A2-A0CS-01	TCGA-A2-A0CT-01	TCGA-A2-A0CU-01	TCGA-A2-A0CV-01	TCGA-A2-A0CW-01	TCGA-A2-A0CX-01	TCGA-A2-A0CY-01	TCGA-A2-A0CZ-01	TCGA-A2-A0D0-01	TCGA-A2-A0D1-01
SPARCL1 expression level	19.45080933	19.57048119	19.82394226	20.8397479	21.51929114	21.59486727	21.25753123	17.77100655	20.9215128	21.71203919	21.65685791	21.45032706	20.87623317	21.82331156	21.75525825	21.58168201	17.55902388	20.29618515	20.74207924	18.46286887	18.65819149	20.26395105	21.5446808	19.87273308	20.4562311	20.60933602	19.89377619	18.72928917	19.99561133	20.68521149	19.97325451	20.51165906	21.04110971	21.09695221	18.75324043	22.11285932	21.99227018	19.83034579	21.34211639	18.4561375	20.25779378	20.68509216	21.76229355	19.2658149	20.42544731	18.37919151	22.10386123	17.01016444	19.18703838
[truncated: 1,000 more columns]
